# Supplementary material for: l-Histidinium dipicrate dihydrate
Source: Acta Crystallogr Sect E Struct Rep Online. 2013 May 25;69(Pt 6):o957–8. doi: 10.1107/S1600536813013949 (PMC3685097; doi:10.1107/S1600536813013949)
Supplement: Supplementary file 2 [file e-69-0o957-Isup2.hkl]

#
# h,k,l, Fc-squared, Fo-squared, sigma(Fo-squared) and status flag
#
data_I
_shelx_title ' SETHURAM in P2(1)'
_shelx_refln_list_code          4
_shelx_F_calc_maximum      216.75
_exptl_crystal_F_000       668.00
_reflns_d_resolution_high  0.7357
 
loop_
 _symmetry_equiv_pos_as_xyz
 'x, y, z'
 '-x, y+1/2, -z'
 
_cell_length_a     6.6060
_cell_length_b    25.7003
_cell_length_c     7.9627
_cell_angle_alpha  90.000
_cell_angle_beta  107.532
_cell_angle_gamma  90.000
 
_shelx_F_squared_multiplier     1.000
 
loop_
 _refln_index_h
 _refln_index_k
 _refln_index_l
 _refln_F_squared_calc
 _refln_F_squared_meas
 _refln_F_squared_sigma
 _refln_observed_status
   1   0   0        1.64       16.67      1.42 o
   2   0   0    46980.43    46877.93    114.04 o
   3   0   0     2242.25     2181.32     17.17 o
   4   0   0      792.80      833.54     16.00 o
   5   0   0       88.90       75.82      4.65 o
   6   0   0        1.82        1.73      2.11 o
   7   0   0        7.48        7.41      4.38 o
   1   1   0      320.57      272.19      5.19 o
   2   1   0    10379.16    10434.56     29.41 o
   3   1   0       83.45       78.63      2.71 o
   4   1   0     2712.32     2820.61     18.96 o
   5   1   0       14.12        9.73      1.42 o
   6   1   0       14.72       13.23      2.26 o
   7   1   0       27.76       32.26      7.34 o
   1   2   0     2423.33     2515.07     21.71 o
   2   2   0      404.45      458.25      6.17 o
   3   2   0      607.64      591.47     12.47 o
   4   2   0      232.51      247.11     13.54 o
   5   2   0      118.02      127.73      7.20 o
   6   2   0       77.19       77.72      5.47 o
   7   2   0       24.54       19.20      4.13 o
   1   3   0     1070.85     1053.81     14.63 o
   2   3   0     1699.35     1708.07     14.18 o
   3   3   0      234.97      215.21      8.12 o
   4   3   0      118.72      116.66      8.30 o
   5   3   0       29.24       24.87      2.10 o
   6   3   0        5.67        2.42      2.39 o
   7   3   0        6.95        1.66      2.42 o
   0   4   0       92.28       65.74      3.18 o
   1   4   0     1617.16     1501.51     33.86 o
   2   4   0     2423.83     2423.89     30.33 o
   3   4   0      938.57      948.89     10.60 o
   4   4   0      188.81      184.92      5.52 o
   5   4   0      176.13      181.33      5.26 o
   6   4   0       56.04       53.25      4.68 o
   7   4   0       38.87       33.69      8.69 o
   1   5   0      490.56      451.36     10.29 o
   2   5   0      883.18      856.89     18.29 o
   3   5   0       93.93       89.15      4.11 o
   4   5   0      107.29      112.51      4.07 o
   5   5   0      139.20      141.38      4.49 o
   6   5   0       15.31       17.87      4.95 o
   7   5   0       42.33       43.32      8.60 o
   0   6   0     5962.67     6061.05     37.67 o
   1   6   0       14.78       14.99      2.13 o
   2   6   0       45.10       41.00      2.99 o
   3   6   0      224.06      218.54      6.44 o
   4   6   0       22.63       26.64      3.22 o
   5   6   0      114.61      117.36     10.96 o
   6   6   0       45.40       50.41      4.87 o
   7   6   0       10.24       19.71      6.06 o
   1   7   0      160.58      135.86      4.47 o
   2   7   0     1629.10     1616.89     18.22 o
   3   7   0      693.04      669.98     17.02 o
   4   7   0       48.87       49.68      3.56 o
   5   7   0       31.85       29.08      5.76 o
   6   7   0       14.30       18.76      3.16 o
   7   7   0       20.21       20.66      6.48 o
   0   8   0      493.51      559.18     12.96 o
   1   8   0     2175.45     2257.38     36.61 o
   2   8   0      552.76      584.70     15.51 o
   3   8   0      590.12      590.40     19.22 o
   4   8   0       21.50       17.19      2.28 o
   5   8   0      222.19      230.59     15.32 o
   6   8   0       14.54       19.06      3.39 o
   7   8   0       44.14       46.82      5.18 o
   1   9   0     2594.15     2598.59     21.70 o
   2   9   0      250.81      262.66     10.80 o
   3   9   0      783.89      747.75     20.13 o
   4   9   0      137.19      128.29      5.84 o
   5   9   0      268.26      260.02     16.55 o
   6   9   0       12.49        5.46      3.92 o
   7   9   0       66.26       63.31      6.46 o
   0  10   0     4195.78     4098.10     39.79 o
   1  10   0     1834.46     1749.03     18.63 o
   2  10   0       83.78       99.50      6.96 o
   3  10   0      614.48      616.94     19.03 o
   4  10   0      303.75      284.25      7.48 o
   5  10   0      302.40      317.77      9.72 o
   6  10   0        9.07        9.00      3.57 o
   7  10   0       33.88       33.55      6.76 o
   8  10   0        3.04        3.33      2.98 o
   1  11   0      267.98      265.21      7.86 o
   2  11   0      567.57      573.29     17.00 o
   3  11   0      515.35      492.22     14.20 o
   4  11   0      317.11      335.09      8.23 o
   5  11   0      153.36      149.32      5.94 o
   6  11   0       39.74       46.42      4.30 o
   7  11   0       61.49       59.21      5.11 o
   8  11   0        4.04        4.93      3.64 o
   0  12   0     1434.02     1454.89     25.89 o
   1  12   0      806.71      925.96     51.00 o
   2  12   0      914.09      954.43     22.70 o
   3  12   0      280.43      296.78      5.70 o
   4  12   0      313.49      322.22     15.78 o
   5  12   0       23.43       25.80      2.66 o
   6  12   0       40.65       39.41      5.13 o
   7  12   0       13.85        9.90      2.37 o
   1  13   0        8.55        8.13      2.06 o
   2  13   0      198.91      213.22     11.06 o
   3  13   0      531.12      553.33     19.15 o
   4  13   0      240.35      231.18     13.65 o
   5  13   0        8.00        9.75      4.21 o
   6  13   0       42.74       33.72      6.62 o
   7  13   0       19.21       26.37      4.46 o
   0  14   0      299.19      314.66     13.25 o
   1  14   0      188.46      194.77     12.66 o
   2  14   0      242.25      216.46     11.61 o
   3  14   0       89.75       96.43      8.29 o
   4  14   0       58.18       60.72      7.33 o
   5  14   0       76.74       68.64      8.37 o
   6  14   0       13.24       14.57      4.90 o
   7  14   0       10.17       14.12      3.72 o
   1  15   0      170.71      167.97     10.93 o
   2  15   0      103.05      111.14      8.54 o
   3  15   0       44.69       40.30      5.59 o
   4  15   0       41.03       40.67      6.20 o
   5  15   0      181.92      201.90     14.32 o
   6  15   0       47.77       44.03      7.63 o
   7  15   0        8.18        7.34      2.85 o
   0  16   0      188.47      186.98     10.97 o
   1  16   0       46.41       42.85      4.12 o
   2  16   0      212.61      214.77     12.21 o
   3  16   0       15.18       13.06      3.74 o
   4  16   0       10.62       17.25      4.63 o
   5  16   0       59.03       49.46      7.62 o
   6  16   0        1.33       10.72      4.79 o
   7  16   0        1.37        3.02      2.06 o
   1  17   0       32.80       29.39      3.45 o
   2  17   0      204.13      205.57     12.29 o
   3  17   0       84.48       88.52      8.43 o
   4  17   0       74.32       82.17      8.85 o
   5  17   0       20.40       18.53      4.90 o
   6  17   0       10.07        1.32      2.69 o
   7  17   0        4.75        4.36      2.67 o
   0  18   0      894.17      947.32     25.98 o
   1  18   0       94.67       86.34      5.96 o
   2  18   0      533.54      547.33     20.56 o
   3  18   0       59.17       52.46      6.85 o
   4  18   0      308.44      332.34     17.81 o
   5  18   0       21.73       18.15      5.19 o
   6  18   0       34.17       37.80      7.57 o
   7  18   0       19.50       19.70      4.25 o
   1  19   0      100.28      101.15      6.42 o
   2  19   0      469.29      413.03     18.12 o
   3  19   0       33.56       38.78      6.29 o
   4  19   0      223.66      243.42     15.58 o
   5  19   0        1.01       13.53      4.33 o
   6  19   0       96.63      119.07     12.62 o
   7  19   0       11.99       15.77      5.98 o
   0  20   0      157.88      138.99     11.16 o
   1  20   0      336.45      305.21     11.34 o
   2  20   0      323.18      304.69     16.14 o
   3  20   0      120.52      113.26     10.34 o
   4  20   0      156.22      135.89     11.93 o
   5  20   0       15.28       15.72      4.99 o
   6  20   0      190.52      193.35     16.11 o
   7  20   0       11.77       17.36      5.51 o
   1  21   0       53.36       57.29      7.76 o
   2  21   0      405.17      401.88     18.94 o
   3  21   0       30.53       37.47      6.49 o
   4  21   0      156.93      154.79     13.07 o
   5  21   0       90.93       90.21     10.80 o
   6  21   0       23.34       15.96      6.00 o
   0  22   0      202.02      167.47     12.53 o
   1  22   0       55.94       54.83      5.32 o
   2  22   0      285.27      272.94     16.18 o
   3  22   0      254.93      253.91     15.90 o
   4  22   0      158.03      148.20     13.03 o
   5  22   0      194.14      185.76     15.28 o
   6  22   0      141.02      127.84     13.43 o
   1  23   0      341.55      314.81     17.44 o
   2  23   0      148.48      149.66     12.58 o
   3  23   0      197.76      208.05     15.04 o
   4  23   0      113.89      104.06     11.17 o
   5  23   0       11.17       16.92      5.75 o
   6  23   0       69.91       65.26      9.73 o
   0  24   0      154.17      154.52     12.75 o
   1  24   0      163.13      155.78     12.77 o
   2  24   0       57.81       59.52      8.11 o
   3  24   0       32.31       40.24      7.17 o
   4  24   0       20.01       24.06      6.05 o
   5  24   0       76.25       58.31      9.19 o
   6  24   0        9.49        7.21      4.09 o
   1  25   0       21.25       31.18      6.30 o
   2  25   0       14.94       13.37      4.33 o
   3  25   0        5.96       13.63      5.02 o
   4  25   0       15.62       15.58      4.72 o
   5  25   0       10.14       12.23      4.34 o
   0  26   0      137.67      147.39     12.97 o
   1  26   0      327.59      339.77     19.47 o
   2  26   0      206.21      209.77     15.40 o
   3  26   0       27.48       26.79      6.15 o
   4  26   0       31.40       34.14      6.94 o
   5  26   0        4.67       15.93      5.94 o
   1  27   0       54.48       72.60      9.59 o
   2  27   0       40.90       28.66      6.31 o
   3  27   0        5.34        8.36      3.56 o
   4  27   0        0.32        8.60      4.48 o
   5  27   0        2.80        0.27      2.58 o
   0  28   0        7.69       10.43      4.87 o
   1  28   0       26.15       19.32      5.47 o
   2  28   0        2.75        5.32      4.73 o
   3  28   0       16.01       16.30      5.62 o
   4  28   0       15.07       15.98      5.46 o
   5  28   0        0.51       -2.87      2.93 o
   1  29   0       21.94       19.82      6.01 o
   2  29   0        3.01        4.49      2.89 o
   3  29   0       35.93       29.82      6.69 o
   4  29   0        0.09       -1.23      3.53 o
   0  30   0      271.97      299.05     20.79 o
   1  30   0       48.72       44.46      8.42 o
   2  30   0       84.01      101.20     12.15 o
   3  30   0        3.67       18.58      5.97 o
   4  30   0        4.77       10.49      4.36 o
   1  31   0        8.46       15.42      5.35 o
   2  31   0       83.13       92.12     11.79 o
   3  31   0        5.75        0.09      3.77 o
   0  32   0      186.56      219.49     18.18 o
   1  32   0       44.48       43.67      8.29 o
   2  32   0       38.83       37.43      7.76 o
   1  33   0        2.26        8.77      4.70 o
  -8   0   1       83.64       62.87     11.14 o
  -7   0   1        0.14        0.66      4.01 o
  -6   0   1     1118.22     1062.30     17.75 o
  -5   0   1       46.01       30.07      5.54 o
  -4   0   1     3667.64     3633.95     51.57 o
  -3   0   1      689.79      686.69     18.87 o
  -2   0   1      534.83      578.01     10.34 o
  -1   0   1     1544.96     1574.42     20.00 o
   1   0   1      985.34      872.28     12.49 o
   2   0   1       20.01       21.51      2.38 o
   3   0   1      278.36      270.34      6.38 o
   4   0   1      103.99      109.16      6.77 o
   5   0   1       43.58       43.53      4.77 o
   6   0   1       75.18       84.55     10.74 o
   7   0   1        1.52       13.66      5.74 o
  -8   1   1       43.82       46.72      6.76 o
  -7   1   1       35.01       40.98      5.74 o
  -6   1   1      299.08      318.86     10.51 o
  -5   1   1      118.27      108.66      4.90 o
  -4   1   1     4738.02     4749.81     59.01 o
  -3   1   1      239.92      236.75      7.20 o
  -2   1   1    31372.08    32721.49    210.45 o
  -1   1   1     4637.95     4617.24     15.89 o
   0   1   1     1189.25     1142.66      6.42 o
   1   1   1     1859.08     1763.40     14.49 o
   2   1   1     2152.98     2133.43     12.88 o
   3   1   1      661.37      664.92      8.11 o
   4   1   1      359.03      356.47      6.87 o
   5   1   1        5.62        6.79      1.42 o
   6   1   1       53.09       55.16      4.95 o
   7   1   1        3.49        0.70      3.79 o
  -8   2   1       35.69       35.60      6.07 o
  -7   2   1        4.43        0.42      2.20 o
  -6   2   1      563.75      589.17     18.89 o
  -5   2   1        9.20        9.22      1.04 o
  -4   2   1      483.41      508.40     19.30 o
  -3   2   1      479.31      477.67      6.39 o
  -2   2   1      725.28      765.60      6.50 o
  -1   2   1       72.95       70.11      1.56 o
   0   2   1     1734.69     1627.43      6.88 o
   1   2   1      801.54      828.99      5.83 o
   2   2   1      296.06      331.12      3.96 o
   3   2   1       13.21       11.85      1.13 o
   4   2   1       77.23       72.56      3.48 o
   5   2   1      183.32      182.12      6.06 o
   6   2   1       11.99       18.88      8.23 o
   7   2   1       36.17       44.72      6.22 o
  -8   3   1        3.27        3.01      5.10 o
  -7   3   1       11.70        5.18      4.18 o
  -6   3   1       39.08       48.23      6.23 o
  -5   3   1       23.01       20.35      1.29 o
  -4   3   1      699.88      733.81     14.09 o
  -3   3   1      151.56      156.90      3.46 o
  -2   3   1     2649.76     2540.41     35.14 o
  -1   3   1      762.21      727.99      6.13 o
   0   3   1      754.49      683.48      4.07 o
   1   3   1     5085.06     4906.16     12.80 o
   2   3   1       97.55       96.45      2.06 o
   3   3   1      151.88      162.01      3.40 o
   4   3   1      240.54      232.43      4.45 o
   5   3   1      298.40      308.16      7.86 o
   6   3   1       45.94       49.37      4.81 o
   7   3   1        9.02        9.91      3.31 o
  -8   4   1        1.83        5.20      3.59 o
  -7   4   1       22.69       23.40      4.55 o
  -6   4   1        2.51       -1.70      3.52 o
  -5   4   1       61.34       54.41      2.90 o
  -4   4   1      126.23      141.56      3.96 o
  -3   4   1      157.89      145.57      5.78 o
  -2   4   1     3085.05     3043.19     40.44 o
  -1   4   1     5306.63     5280.14     41.70 o
   0   4   1      680.36      711.58      4.87 o
   1   4   1     6908.92     6571.37     19.75 o
   2   4   1     2464.32     2494.80     21.29 o
   3   4   1       22.43       20.48      1.05 o
   4   4   1      178.91      171.63      3.49 o
   5   4   1      129.78      143.90      6.43 o
   6   4   1        5.80        6.67      2.78 o
   7   4   1        9.33        2.22      3.47 o
  -8   5   1       17.56       12.65      5.83 o
  -7   5   1        8.36        9.63      3.12 o
  -6   5   1       26.48       31.06      6.33 o
  -5   5   1       50.61       47.76      3.09 o
  -4   5   1      416.44      406.45     11.56 o
  -3   5   1       68.17       63.92      6.18 o
  -2   5   1    13489.02    13601.24    107.67 o
  -1   5   1      191.01      178.22      3.76 o
   0   5   1     2173.89     2196.11     11.19 o
   1   5   1       23.43       22.98      1.33 o
   2   5   1      180.31      183.20      5.13 o
   3   5   1       63.13       73.18      4.07 o
   4   5   1        6.68        7.43      1.28 o
   5   5   1       17.56       15.85      1.90 o
   6   5   1       14.18       13.46      2.82 o
   7   5   1        4.11        9.57      4.79 o
  -7   6   1       16.76       14.25      4.69 o
  -6   6   1       26.54       24.42      5.80 o
  -5   6   1       96.66      110.81      6.29 o
  -4   6   1      255.55      281.54      9.16 o
  -3   6   1       10.24        8.27      2.40 o
  -2   6   1     1871.88     1778.48     26.72 o
  -1   6   1       56.05       49.99      2.15 o
   0   6   1     2905.72     2712.16     13.77 o
   1   6   1      102.79       86.62      3.46 o
   2   6   1     1417.31     1437.86      9.37 o
   3   6   1      558.11      606.31     14.08 o
   4   6   1        8.77       11.20      2.29 o
   5   6   1       84.01       83.44      7.97 o
   6   6   1       68.07       73.82      5.99 o
   7   6   1        1.34       -1.81      3.18 o
  -7   7   1        9.59        4.06      3.03 o
  -6   7   1        8.70       13.84      4.97 o
  -5   7   1        1.37        4.42      1.74 o
  -4   7   1      168.39      171.31      7.24 o
  -3   7   1        6.60       17.56      3.76 o
  -2   7   1     1464.13     1373.52     24.25 o
  -1   7   1     2096.71     2119.01     25.03 o
   0   7   1     1075.18     1098.30     15.51 o
   1   7   1     2523.40     2579.21     39.08 o
   2   7   1       30.93       29.41      1.33 o
   3   7   1      344.75      354.63      7.29 o
   4   7   1      360.21      368.25     11.05 o
   5   7   1       37.30       32.13      3.84 o
   6   7   1       62.02       66.05      5.84 o
   7   7   1       28.76       16.74      5.53 o
  -7   8   1       10.32       14.42      3.23 o
  -6   8   1       22.58       24.19      6.08 o
  -5   8   1       18.38       23.41      3.16 o
  -4   8   1       18.86       16.15      2.40 o
  -3   8   1       97.10       90.21      2.60 o
  -2   8   1     1663.61     1643.03     37.00 o
  -1   8   1      229.15      225.24      6.29 o
   0   8   1      739.37      744.36      8.38 o
   1   8   1     2288.17     2291.33     27.59 o
   2   8   1      123.08      115.27      2.77 o
   3   8   1      608.38      661.81     10.78 o
   4   8   1      151.97      149.42      7.18 o
   5   8   1      150.87      135.24     12.75 o
   6   8   1       52.02       47.23      9.31 o
   7   8   1       45.25       31.59      7.61 o
  -7   9   1       34.13       40.40      8.42 o
  -6   9   1       27.33       24.09      6.01 o
  -5   9   1       35.60       34.59      3.69 o
  -4   9   1       19.67       26.82      4.98 o
  -3   9   1      354.33      321.78      5.76 o
  -2   9   1     2304.65     2200.43     23.76 o
  -1   9   1      559.08      560.02     26.66 o
   0   9   1     2721.52     2632.17     20.90 o
   1   9   1      422.65      411.50      5.95 o
   2   9   1     2195.40     2144.16     29.20 o
   3   9   1      557.75      560.83      6.39 o
   4   9   1      151.63      158.00      7.58 o
   5   9   1       99.61       99.27      6.69 o
   6   9   1       85.34       90.24      6.91 o
   7   9   1       32.49       30.97      4.64 o
  -7  10   1       32.18       26.63      7.06 o
  -6  10   1       13.92       11.92      3.59 o
  -5  10   1        3.98        2.49      1.99 o
  -4  10   1      206.78      201.74      9.11 o
  -3  10   1       15.31       19.56      3.88 o
  -2  10   1       13.86       18.46      2.58 o
  -1  10   1       27.45       29.78      4.04 o
   0  10   1      216.70      218.58      5.27 o
   1  10   1     2834.62     2982.25     16.86 o
   2  10   1        6.65        4.56      2.13 o
   3  10   1     2214.09     2261.88     16.95 o
   4  10   1      235.05      255.63      7.85 o
   5  10   1      120.01      119.82      6.03 o
   6  10   1       22.07       32.74      4.43 o
   7  10   1       11.34        8.41      2.15 o
  -8  11   1       15.77       19.70      6.11 o
  -7  11   1       77.31       83.44      8.16 o
  -6  11   1       88.09       91.05      7.59 o
  -5  11   1      116.47      118.43      5.77 o
  -4  11   1      130.96      135.96     10.43 o
  -3  11   1      744.07      755.76     22.28 o
  -2  11   1     1068.57     1065.27     24.16 o
  -1  11   1     2464.77     2628.16     35.96 o
   0  11   1      766.91      761.96     12.98 o
   1  11   1     2353.23     2414.88     26.06 o
   2  11   1        3.22        1.80      1.44 o
   3  11   1       36.13       36.64      1.79 o
   4  11   1       97.47      101.17      5.69 o
   5  11   1      188.40      200.00      9.87 o
   6  11   1        6.13        7.28      2.17 o
   7  11   1       26.69       27.24      3.63 o
  -7  12   1       38.99       30.01      5.05 o
  -6  12   1       15.01       16.35      3.88 o
  -5  12   1      166.16      163.78      7.94 o
  -4  12   1      158.90      125.58     10.25 o
  -3  12   1      141.02      139.74      9.90 o
  -2  12   1      131.98      135.02      9.03 o
  -1  12   1     1337.44     1405.61     27.04 o
   0  12   1     1416.96     1438.48     18.03 o
   1  12   1     1447.56     1539.88     19.32 o
   2  12   1      628.54      658.39     17.90 o
   3  12   1      320.22      323.12      5.46 o
   4  12   1        4.18        5.83      1.45 o
   5  12   1      176.47      200.20      7.97 o
   6  12   1       20.44       20.88      4.97 o
   7  12   1        0.46        1.07      2.25 o
  -7  13   1        6.96        6.24      4.63 o
  -6  13   1       20.50       15.51      4.65 o
  -5  13   1      123.77      111.86      6.68 o
  -4  13   1      156.16      171.42     12.08 o
  -3  13   1      315.39      298.41      5.15 o
  -2  13   1      294.15      303.11     13.63 o
  -1  13   1      117.99      106.51      7.98 o
   0  13   1      315.38      354.40      9.56 o
   1  13   1     1144.45     1144.08     17.25 o
   2  13   1       69.03       71.55      6.22 o
   3  13   1      115.75      107.89      3.32 o
   4  13   1       29.52       35.12      2.78 o
   5  13   1      103.55      105.74      8.26 o
   6  13   1        2.91        3.18      2.81 o
   7  13   1       13.51        7.89      4.46 o
  -7  14   1       20.08       12.66      4.63 o
  -6  14   1        6.02        2.99      3.58 o
  -5  14   1      250.99      243.28     17.93 o
  -4  14   1       50.97       51.14      7.16 o
  -3  14   1      543.09      549.22      9.58 o
  -2  14   1       88.89       67.65      6.90 o
  -1  14   1       53.89       57.28      6.15 o
   0  14   1      311.65      358.50     14.86 o
   1  14   1      789.42      823.52     27.07 o
   2  14   1      152.26      178.28     10.07 o
   3  14   1      100.22      100.47      3.36 o
   4  14   1       74.76       68.12      7.35 o
   5  14   1       35.98       33.64      4.24 o
   6  14   1        4.12        5.83      4.68 o
   7  14   1        7.80        6.30      3.56 o
  -7  15   1        6.07        2.61      2.62 o
  -6  15   1       94.98       99.63     11.54 o
  -5  15   1        3.83        3.71      3.89 o
  -4  15   1        0.70        4.70      2.93 o
  -3  15   1      596.60      612.64     13.19 o
  -2  15   1       10.34        5.38      2.77 o
  -1  15   1      828.13      871.62     23.53 o
   0  15   1      317.70      373.82     10.53 o
   1  15   1       90.91       98.45      5.69 o
   2  15   1      113.95      118.22      8.59 o
   3  15   1       33.05       35.36      5.34 o
   4  15   1       24.68       29.97      5.17 o
   5  15   1        4.01        8.51      4.73 o
   6  15   1        1.60        3.03      2.18 o
   7  15   1       13.70        7.09      3.84 o
  -7  16   1        7.42        9.60      4.13 o
  -6  16   1       23.12       27.31      7.00 o
  -5  16   1      160.54      142.55     12.49 o
  -4  16   1        0.49        2.45      2.17 o
  -3  16   1      246.57      248.60      9.37 o
  -2  16   1       15.81       14.99      3.68 o
  -1  16   1      141.52      138.35      9.79 o
   0  16   1       89.26       85.74      5.45 o
   1  16   1      947.01      951.20     17.50 o
   2  16   1       19.93       24.85      4.12 o
   3  16   1      351.95      367.25     16.20 o
   4  16   1       19.53       11.29      3.26 o
   5  16   1       50.67       51.52      5.26 o
   6  16   1       45.02       54.73      5.90 o
   7  16   1        9.04       13.43      4.52 o
  -7  17   1        0.93       -4.73      4.73 o
  -6  17   1       26.36       33.47      7.02 o
  -5  17   1       56.96       60.51      8.44 o
  -4  17   1        1.07       -0.60      2.77 o
  -3  17   1       87.51       81.70      3.86 o
  -2  17   1      420.08      439.13     18.60 o
  -1  17   1      129.24      127.11      9.88 o
   0  17   1      143.66      161.83     12.23 o
   1  17   1      550.33      600.86     26.47 o
   2  17   1       36.33       41.50      5.42 o
   3  17   1       61.99       58.54      6.69 o
   4  17   1       94.28       79.32      8.42 o
   5  17   1        1.18        2.63      2.05 o
   6  17   1       17.01       21.21      3.99 o
  -7  18   1       11.03        7.12      4.50 o
  -6  18   1        3.96       -0.96      2.83 o
  -5  18   1       64.39       57.09      8.46 o
  -4  18   1        0.53       -1.25      2.72 o
  -3  18   1      119.63      125.35      4.99 o
  -2  18   1       92.33      105.11      9.54 o
  -1  18   1      120.43      136.73     10.41 o
   0  18   1       41.77       49.99      4.48 o
   1  18   1       23.69       27.91      8.64 o
   2  18   1      120.25      114.47      9.08 o
   3  18   1      174.20      165.12     11.41 o
   4  18   1       78.34       60.58      7.43 o
   5  18   1        5.68       12.10      3.01 o
   6  18   1       72.11       82.01      7.13 o
  -7  19   1       11.17       11.91      4.60 o
  -6  19   1       85.38       76.69     10.59 o
  -5  19   1       21.87       18.37      5.04 o
  -4  19   1      188.94      198.41     14.55 o
  -3  19   1      161.11      175.16     10.77 o
  -2  19   1       24.06       29.81      5.50 o
  -1  19   1      252.81      243.70     14.25 o
   0  19   1      142.82      145.69      7.65 o
   1  19   1       56.87       56.09      4.83 o
   2  19   1      269.94      276.34     14.37 o
   3  19   1       55.00       51.05      6.60 o
   4  19   1       92.12       94.25      9.55 o
   5  19   1       38.52       51.15      5.60 o
   6  19   1       11.84       11.95      3.35 o
  -6  20   1      107.90      126.70     13.44 o
  -5  20   1       43.51       54.09      8.64 o
  -4  20   1       15.93       25.98      5.93 o
  -3  20   1       26.57       21.13      5.22 o
  -2  20   1      285.08      269.35     15.60 o
  -1  20   1       15.35       24.74      5.35 o
   0  20   1      679.47      689.31     16.78 o
   1  20   1      167.81      162.83     12.90 o
   2  20   1      313.70      321.26     16.03 o
   3  20   1      435.52      389.32     18.39 o
   4  20   1      117.75      140.41     11.72 o
   5  20   1       58.58       57.23      5.95 o
   6  20   1       26.40       31.79      7.23 o
  -6  21   1       77.92       82.17     10.99 o
  -5  21   1       76.76       83.38     10.65 o
  -4  21   1      284.86      309.14     18.64 o
  -3  21   1      491.98      497.01     22.67 o
  -2  21   1      196.90      175.07     13.10 o
  -1  21   1      248.33      226.39     14.63 o
   0  21   1     1783.22     1728.74     27.31 o
   1  21   1      485.67      459.15     14.21 o
   2  21   1      921.59      872.36     27.01 o
   3  21   1      168.46      146.47     11.70 o
   4  21   1      521.20      501.83     22.61 o
   5  21   1       26.03       36.37      5.00 o
  -6  22   1        2.32        8.82      5.58 o
  -5  22   1       72.62       71.53      9.72 o
  -4  22   1       12.72       15.54      5.61 o
  -3  22   1       70.08       78.71      9.83 o
  -2  22   1      332.05      340.19     18.57 o
  -1  22   1      378.07      368.28     18.79 o
   0  22   1     1621.51     1651.74     27.48 o
   1  22   1      395.15      396.45     13.73 o
   2  22   1      152.76      186.01     13.27 o
   3  22   1        0.10        7.10      4.17 o
   4  22   1       69.10       67.22      8.80 o
   5  22   1       67.90       71.46      6.76 o
  -6  23   1       22.69       19.48      5.77 o
  -5  23   1       26.88       30.55      6.78 o
  -4  23   1       10.53        8.22      4.85 o
  -3  23   1       15.75       12.03      4.43 o
  -2  23   1       37.98       51.52      7.89 o
  -1  23   1       39.60       49.48      7.94 o
   0  23   1       54.14       96.54      7.48 o
   1  23   1        6.81       24.44      4.25 o
   2  23   1      114.19      121.22     10.75 o
   3  23   1      168.81      140.16     11.84 o
   4  23   1       81.75       87.86     10.02 o
   5  23   1       25.66       15.24      5.93 o
  -6  24   1        0.45       -2.44      3.45 o
  -5  24   1        8.02        6.10      4.64 o
  -4  24   1        5.94        2.43      3.35 o
  -3  24   1       37.35       28.41      6.31 o
  -2  24   1      129.75      131.03     11.94 o
  -1  24   1      521.39      466.51     22.33 o
   0  24   1      196.60      195.64     20.90 o
   1  24   1      107.05       94.96     14.72 o
   2  24   1      163.55      139.23     11.71 o
   3  24   1       46.73       40.30      7.00 o
   4  24   1       88.19      102.58     11.24 o
  -5  25   1        6.06        4.68      4.30 o
  -4  25   1       33.42       37.37      7.72 o
  -3  25   1       13.19       10.10      3.97 o
  -2  25   1      212.39      223.71     16.02 o
  -1  25   1       59.35       81.43      9.99 o
   0  25   1       14.19       18.79      3.81 o
   1  25   1       52.55       43.07      5.05 o
   2  25   1        2.65        6.34      4.41 o
   3  25   1      133.43      112.84     11.29 o
   4  25   1       26.10       34.00      6.78 o
  -5  26   1        1.78       -1.68      3.86 o
  -4  26   1       19.47       14.85      4.97 o
  -3  26   1       11.12        7.90      4.15 o
  -2  26   1       60.52       61.69      8.93 o
  -1  26   1       22.55       26.84      6.23 o
   0  26   1      237.85      220.93     11.68 o
   1  26   1       69.61       62.67      8.51 o
   2  26   1       53.93       50.51      7.43 o
   3  26   1       35.23       26.20      5.99 o
   4  26   1        1.32       -1.14      3.15 o
  -5  27   1        4.57        9.88      5.95 o
  -4  27   1        7.97        4.83      3.83 o
  -3  27   1       46.92       36.05      7.42 o
  -2  27   1       11.68       11.94      4.57 o
  -1  27   1       74.54       61.95      9.11 o
   0  27   1      155.06      179.23     10.52 o
   1  27   1      117.33      128.57     12.24 o
   2  27   1      150.76      155.07     13.40 o
   3  27   1       13.48       14.72      4.92 o
   4  27   1       32.44       31.03      6.85 o
  -4  28   1        0.66       -0.21      3.73 o
  -3  28   1        3.58        0.15      3.75 o
  -2  28   1       22.04       23.06      6.14 o
  -1  28   1       76.78       88.68     10.80 o
   0  28   1       34.11       36.28      5.61 o
   1  28   1       49.68       59.24      8.92 o
   2  28   1        0.76       -1.30      2.44 o
   3  28   1        7.82       13.46      4.69 o
   4  28   1        0.81       -4.03      4.03 o
  -4  29   1        0.47       -4.47      4.47 o
  -3  29   1       46.22       38.97      7.67 o
  -2  29   1        0.53       -3.25      4.56 o
  -1  29   1       60.82       51.57      8.62 o
   0  29   1      137.16      146.38      9.84 o
   1  29   1       13.87       13.77      4.69 o
   2  29   1      112.58      118.69     12.24 o
   3  29   1        0.73       -2.40      2.67 o
  -3  30   1        0.77       -5.79      5.79 o
  -2  30   1        9.74       16.63      5.52 o
  -1  30   1       30.78       41.30      8.12 o
   0  30   1       13.29       27.29      4.95 o
   1  30   1        6.96       14.62      4.92 o
   2  30   1        0.62        3.96      3.85 o
   3  30   1       37.46       47.82      8.14 o
  -3  31   1        2.70        3.56      4.09 o
  -2  31   1       70.21       80.77     11.25 o
  -1  31   1       12.00       14.59      5.27 o
   0  31   1       44.47       48.02      8.83 o
   1  31   1       53.87       55.00      9.03 o
   2  31   1       38.85       34.53      7.32 o
   3  31   1       16.77       19.97      5.82 o
  -2  32   1        0.67       13.04      5.82 o
  -1  32   1       19.71       17.77      6.26 o
   0  32   1       25.38       32.54      7.50 o
   1  32   1       28.94       38.80      7.81 o
   2  32   1       26.58       34.87      7.53 o
   1  33   1       36.27       32.93      7.23 o
   2  33   1        4.93        5.01      4.08 o
  -8   0   2       25.77       51.74     10.04 o
  -7   0   2        0.08        1.15      3.92 o
  -6   0   2     1124.94     1075.30     35.22 o
  -5   0   2        1.29       12.18      4.07 o
  -4   0   2     6105.09     6084.64     58.36 o
  -3   0   2       16.07       17.65      1.60 o
  -2   0   2     1711.33     1692.19     32.04 o
  -1   0   2     6007.59     5956.86     29.99 o
   0   0   2     3083.19     3109.07     17.10 o
   1   0   2       89.69       83.53      3.61 o
   2   0   2       26.94       25.05      2.16 o
   3   0   2        0.11       -0.09      1.33 o
   4   0   2      108.67      104.90      4.74 o
   5   0   2        3.96        2.78      1.71 o
   6   0   2       11.29        7.77      3.82 o
   7   0   2        3.33       10.03      4.69 o
  -8   1   2      413.58      378.05     17.92 o
  -7   1   2       22.07       22.30      4.54 o
  -6   1   2      796.49      800.67     31.43 o
  -5   1   2       34.30       33.90      2.60 o
  -4   1   2      458.80      470.85      7.68 o
  -3   1   2       86.35       82.50      2.91 o
  -2   1   2      588.07      578.99      5.87 o
  -1   1   2     1848.91     1809.50      8.40 o
   0   1   2     1210.21     1205.68      7.10 o
   1   1   2       36.03       36.96      1.44 o
   2   1   2      220.81      233.41      7.12 o
   3   1   2      162.35      163.34      6.13 o
   4   1   2      220.08      214.38      5.64 o
   5   1   2       23.38       18.48      4.73 o
   6   1   2       35.01       31.44      5.65 o
   7   1   2       29.95       35.20      9.79 o
  -8   2   2        3.82       14.53      4.52 o
  -7   2   2       67.71       54.85      6.42 o
  -6   2   2      301.98      298.14     13.22 o
  -5   2   2       20.90       22.69      2.23 o
  -4   2   2     1061.86     1117.43     11.54 o
  -3   2   2      341.82      328.99      5.73 o
  -2   2   2       61.10       82.28      2.07 o
  -1   2   2     3227.30     3143.45     21.72 o
   0   2   2     1586.35     1554.99      8.84 o
   1   2   2      363.95      370.35      4.52 o
   2   2   2      350.85      329.00      5.79 o
   3   2   2      464.83      494.67      6.17 o
   4   2   2       73.25       65.24      2.57 o
   5   2   2       14.24       15.87      2.72 o
   6   2   2       16.67       21.27      3.54 o
   7   2   2       38.96       42.66      9.33 o
  -8   3   2      145.92      125.95     13.35 o
  -7   3   2       17.94       19.20      4.06 o
  -6   3   2      177.16      145.88      9.30 o
  -5   3   2       28.46       25.61      1.88 o
  -4   3   2      515.25      510.29      8.38 o
  -3   3   2       56.81       52.32      4.13 o
  -2   3   2     1108.05     1084.83      8.69 o
  -1   3   2     3480.99     3377.83     20.60 o
   0   3   2      312.76      331.27      3.89 o
   1   3   2       20.82       21.64      1.13 o
   2   3   2      818.98      807.33      8.23 o
   3   3   2     1255.30     1313.52      9.55 o
   4   3   2       56.00       50.17      2.53 o
   5   3   2        4.06        6.49      1.51 o
   6   3   2        0.66        0.58      5.21 o
   7   3   2        0.90        1.30      2.09 o
  -8   4   2        0.41        5.83      3.80 o
  -7   4   2        2.34        7.74      3.17 o
  -6   4   2       16.02       11.97      3.12 o
  -5   4   2       34.08       41.75      4.27 o
  -4   4   2       33.74       25.54      3.06 o
  -3   4   2      184.60      184.21     10.27 o
  -2   4   2      904.26      920.33      9.74 o
  -1   4   2      544.16      538.75      5.23 o
   0   4   2     2321.79     2242.19     11.16 o
   1   4   2     4091.70     4153.01     13.12 o
   2   4   2      643.17      596.53      7.12 o
   3   4   2       31.00       33.90      1.93 o
   4   4   2       71.22       66.80      2.82 o
   5   4   2        4.00        2.42      1.16 o
   6   4   2       23.54       15.15      3.22 o
   7   4   2        8.94       10.51      4.55 o
  -8   5   2        7.74        6.94      3.70 o
  -7   5   2       18.78       20.51      4.00 o
  -6   5   2       48.94       44.40      5.08 o
  -5   5   2       86.32       82.86      3.93 o
  -4   5   2       42.30       42.45      1.99 o
  -3   5   2      261.65      276.91      5.49 o
  -2   5   2       57.83       53.23      2.10 o
  -1   5   2     1572.23     1525.80      9.98 o
   0   5   2      662.67      669.00      5.12 o
   1   5   2     4082.73     3985.87     21.54 o
   2   5   2       21.49       18.65      2.58 o
   3   5   2      221.13      223.46      6.01 o
   4   5   2      121.37      119.60      4.14 o
   5   5   2       88.40       83.33     12.07 o
   6   5   2       49.95       60.31      8.88 o
   7   5   2       11.50        5.30      3.47 o
  -8   6   2        7.77       -1.16      2.65 o
  -7   6   2        3.11        2.74      2.71 o
  -6   6   2       75.27       70.43      9.11 o
  -5   6   2       24.14       28.45      5.12 o
  -4   6   2       94.41       99.47      5.83 o
  -3   6   2      132.21      127.90      2.86 o
  -2   6   2      379.02      389.91      5.81 o
  -1   6   2     1211.54     1228.14      9.07 o
   0   6   2     1684.97     1670.40      7.23 o
   1   6   2      410.27      414.53      4.64 o
   2   6   2      302.30      319.17      6.42 o
   3   6   2      126.53      108.69      4.17 o
   4   6   2       63.21       63.51      4.86 o
   5   6   2       93.97      103.36      6.80 o
   6   6   2       29.69       38.77      4.75 o
   7   6   2       21.98       24.36      7.10 o
  -8   7   2        6.96       14.65      7.17 o
  -7   7   2        1.55        0.62      4.43 o
  -6   7   2       11.23        9.29      2.82 o
  -5   7   2       61.18       58.86      5.02 o
  -4   7   2      140.24      138.52     10.66 o
  -3   7   2      214.19      214.22      3.70 o
  -2   7   2      350.92      355.10      5.13 o
  -1   7   2     2043.19     2035.49     13.68 o
   0   7   2     1436.17     1479.49      8.63 o
   1   7   2      128.54      159.98      2.48 o
   2   7   2       29.83       32.44      1.55 o
   3   7   2      475.23      484.64      8.75 o
   4   7   2       67.71       63.51      6.71 o
   5   7   2       18.72       16.28      3.01 o
   6   7   2        4.82        4.01      1.92 o
   7   7   2        4.09       -1.35      4.66 o
  -8   8   2        1.62        3.21      4.73 o
  -7   8   2        0.15       -3.40      4.39 o
  -6   8   2        5.36        6.71      2.21 o
  -5   8   2       69.76       74.18      7.63 o
  -4   8   2       33.90       36.36      6.03 o
  -3   8   2      623.48      614.04     10.35 o
  -2   8   2      479.45      467.19      8.34 o
  -1   8   2     1417.80     1460.87     15.46 o
   0   8   2     3767.89     3817.12     14.98 o
   1   8   2      952.29      971.14      7.71 o
   2   8   2      691.79      701.10      7.10 o
   3   8   2      395.97      396.24      9.79 o
   4   8   2      213.13      219.57      9.15 o
   5   8   2       26.57       26.85      3.71 o
   6   8   2       32.25       37.38      4.81 o
   7   8   2       14.48       15.71      5.41 o
  -7   9   2        3.78       12.02      5.23 o
  -6   9   2       54.73       48.90      7.76 o
  -5   9   2        8.72        7.27      2.22 o
  -4   9   2      330.73      315.39     15.83 o
  -3   9   2        9.32        7.68      1.28 o
  -2   9   2      345.96      343.41      7.32 o
  -1   9   2      705.00      789.60      9.43 o
   0   9   2       75.54       69.16      2.41 o
   1   9   2     1909.73     2017.71     11.43 o
   2   9   2       97.33       96.65      2.76 o
   3   9   2      262.88      283.31      6.26 o
   4   9   2       19.58       30.47      2.85 o
   5   9   2       68.19       81.19      8.34 o
   6   9   2       10.42        6.20      3.10 o
   7   9   2        6.35       11.61      5.36 o
  -7  10   2        2.30        7.51      4.18 o
  -6  10   2       69.05       79.61      6.41 o
  -5  10   2       43.32       37.72      4.21 o
  -4  10   2     1504.94     1483.77     34.66 o
  -3  10   2        3.98        7.08      2.95 o
  -2  10   2      510.43      485.67      8.90 o
  -1  10   2      683.47      737.55     13.36 o
   0  10   2      375.41      406.44      5.94 o
   1  10   2     1473.43     1506.91     10.42 o
   2  10   2       27.85       28.67      1.73 o
   3  10   2      131.68      146.86      4.34 o
   4  10   2      140.33      141.35      5.91 o
   5  10   2      156.73      172.89     12.67 o
   6  10   2       24.73       24.28      3.30 o
   7  10   2        2.99        0.12      2.32 o
  -7  11   2        4.32        0.89      2.19 o
  -6  11   2       26.97       28.02      7.02 o
  -5  11   2      203.75      207.40      9.31 o
  -4  11   2      668.78      690.91     10.65 o
  -3  11   2      308.02      346.04     15.45 o
  -2  11   2      518.41      511.66      9.87 o
  -1  11   2      591.42      606.33     10.90 o
   0  11   2     1270.74     1324.75     11.25 o
   1  11   2      567.13      632.64     10.16 o
   2  11   2       31.44       33.93      2.22 o
   3  11   2      200.79      205.43      5.19 o
   4  11   2       20.73       23.64      2.64 o
   5  11   2       66.08       66.54      4.65 o
   6  11   2        0.46        1.40      1.59 o
   7  11   2       10.54       15.60      3.46 o
  -7  12   2       33.34       37.67      7.47 o
  -6  12   2       63.94       58.42      5.51 o
  -5  12   2      285.06      269.28     16.65 o
  -4  12   2      145.09      156.59      7.88 o
  -3  12   2      312.92      315.35      6.57 o
  -2  12   2     1556.97     1676.04     52.04 o
  -1  12   2      681.06      683.91     12.81 o
   0  12   2      518.72      548.44      7.60 o
   1  12   2       84.82       95.58      3.08 o
   2  12   2      182.64      194.14      5.34 o
   3  12   2       20.57       20.05      3.03 o
   4  12   2        2.31        7.84      1.87 o
   5  12   2       21.19       23.90      3.01 o
   6  12   2       16.83       22.82      6.96 o
   7  12   2        5.25        4.18      3.02 o
  -7  13   2        7.89        0.99      3.81 o
  -6  13   2       18.42       23.16      5.64 o
  -5  13   2       62.48       63.85      8.63 o
  -4  13   2       19.67       21.45      2.13 o
  -3  13   2       70.92       76.70      3.46 o
  -2  13   2     1166.73     1244.51     15.74 o
  -1  13   2      825.27      848.35     13.90 o
   0  13   2        9.18       13.34      1.72 o
   1  13   2      183.91      170.07      5.45 o
   2  13   2      313.05      318.12      9.26 o
   3  13   2      101.88       98.11     12.12 o
   4  13   2       31.20       31.23      3.71 o
   5  13   2       46.30       42.66      3.80 o
   6  13   2       89.17       93.81      7.66 o
   7  13   2        9.35        8.08      2.45 o
  -7  14   2        6.63        3.37      3.23 o
  -6  14   2      112.31      106.28      7.38 o
  -5  14   2       12.77        5.90      3.61 o
  -4  14   2        4.85        4.63      2.39 o
  -3  14   2        3.21        2.34      0.84 o
  -2  14   2      287.62      282.44      7.82 o
  -1  14   2       11.86       11.49      3.35 o
   0  14   2       26.34       20.31      2.00 o
   1  14   2      172.55      171.22      5.63 o
   2  14   2      151.61      166.55      9.33 o
   3  14   2       76.47       72.28      5.79 o
   4  14   2       46.72       47.18      4.69 o
   5  14   2       11.85       13.93      2.93 o
   6  14   2      130.19      119.09     11.94 o
   7  14   2        4.84       -1.08      3.47 o
  -7  15   2       39.43       30.50      7.39 o
  -6  15   2       16.44       15.72      3.14 o
  -5  15   2        2.87        2.92      2.74 o
  -4  15   2      170.83      170.02      6.46 o
  -3  15   2       17.83       20.10      3.43 o
  -2  15   2       18.59       31.34      3.51 o
  -1  15   2     1382.92     1459.18     19.36 o
   0  15   2       72.87       86.60      4.04 o
   1  15   2     1071.28     1013.43     24.17 o
   2  15   2      127.75      137.42      6.50 o
   3  15   2        1.48        3.52      2.06 o
   4  15   2        9.26       11.19      4.61 o
   5  15   2       30.78       29.92      5.75 o
   6  15   2        6.06       11.47      4.36 o
  -7  16   2        1.37        0.29      3.54 o
  -6  16   2       67.45       64.74      9.60 o
  -5  16   2       55.86       50.36      7.82 o
  -4  16   2       25.08       26.49      5.36 o
  -3  16   2      217.54      223.79      6.70 o
  -2  16   2      489.97      496.94     11.01 o
  -1  16   2      295.88      309.00      9.25 o
   0  16   2      245.64      245.02      6.93 o
   1  16   2      112.87      109.06      6.22 o
   2  16   2       34.19       35.89      3.60 o
   3  16   2       96.92      100.70      6.18 o
   4  16   2       10.00        7.28      2.25 o
   5  16   2       54.05       66.31      5.91 o
   6  16   2       31.09       41.80      7.63 o
  -7  17   2       15.19       32.49      7.86 o
  -6  17   2        9.32       10.42      5.69 o
  -5  17   2       15.45       26.06      6.27 o
  -4  17   2        8.88        8.28      3.28 o
  -3  17   2       44.21       44.91      4.45 o
  -2  17   2      596.45      596.74     12.45 o
  -1  17   2      370.40      395.43     10.83 o
   0  17   2       16.58       20.89      3.09 o
   1  17   2        5.57        5.46      1.85 o
   2  17   2      190.78      178.37      7.79 o
   3  17   2        9.29       10.45      2.35 o
   4  17   2        1.48       -0.04      1.70 o
   5  17   2       90.43      121.62     11.87 o
   6  17   2       49.96       50.01      8.30 o
  -7  18   2        7.87        6.72      4.90 o
  -6  18   2       45.35       61.13      9.54 o
  -5  18   2       61.54       49.23      7.93 o
  -4  18   2       97.25       95.00     10.29 o
  -3  18   2      176.38      167.20      6.27 o
  -2  18   2       16.72       17.14      2.49 o
  -1  18   2      706.68      681.26     14.53 o
   0  18   2       88.97       86.75      5.78 o
   1  18   2       77.49       69.64      5.12 o
   2  18   2       58.04       65.61      5.03 o
   3  18   2       43.02       59.61      9.82 o
   4  18   2        6.37        3.87      2.94 o
   5  18   2       19.45       19.20      5.57 o
   6  18   2        8.56       15.25      5.69 o
  -6  19   2       69.97       89.66     11.56 o
  -5  19   2        3.89        1.94      3.14 o
  -4  19   2      506.91      508.25     23.69 o
  -3  19   2       89.91       92.42      4.87 o
  -2  19   2      769.62      735.00     28.31 o
  -1  19   2      101.65      121.47      6.68 o
   0  19   2      288.10      294.51     10.69 o
   1  19   2       63.78       63.76      9.59 o
   2  19   2       63.87       62.46      4.86 o
   3  19   2      194.40      183.63      8.86 o
   4  19   2       21.85       23.57      3.62 o
   5  19   2       60.34       66.58      9.05 o
  -6  20   2       75.14       79.37     11.07 o
  -5  20   2      109.40      110.57     12.10 o
  -4  20   2      467.84      459.60     22.90 o
  -3  20   2       30.68       32.57      6.17 o
  -2  20   2      712.20      726.35     34.00 o
  -1  20   2      162.55      154.56      7.43 o
   0  20   2      873.51      831.17     41.10 o
   1  20   2      146.04      156.16      8.02 o
   2  20   2      341.97      334.99     11.48 o
   3  20   2      138.23      148.71      8.11 o
   4  20   2       12.84       22.88      3.75 o
   5  20   2       16.90       21.50      6.03 o
  -6  21   2       76.19       86.45     11.59 o
  -5  21   2       30.39       29.33      6.72 o
  -4  21   2      609.74      635.32     27.59 o
  -3  21   2      221.17      188.81     14.32 o
  -2  21   2      874.03      893.75     17.28 o
  -1  21   2      194.84      212.41      8.97 o
   0  21   2      443.36      444.08     13.97 o
   1  21   2      183.55      172.19      8.71 o
   2  21   2      128.67      109.02      7.48 o
   3  21   2       39.20       43.32      4.68 o
   4  21   2        4.71        8.94      3.28 o
   5  21   2       19.89       10.96      4.89 o
  -6  22   2        6.80       13.58      5.83 o
  -5  22   2       32.68       32.52      6.99 o
  -4  22   2       92.17       82.88     10.59 o
  -3  22   2       43.49       44.55      7.97 o
  -2  22   2      510.48      495.76     13.25 o
  -1  22   2      669.62      610.27     15.36 o
   0  22   2      315.64      323.34     17.57 o
   1  22   2      686.80      621.88     16.94 o
   2  22   2      256.15      258.85     10.63 o
   3  22   2       76.30       74.22      6.07 o
   4  22   2      108.23      111.93     11.78 o
   5  22   2       14.17       15.16      5.65 o
  -6  23   2       29.52       23.45      6.80 o
  -5  23   2       24.98       28.40      6.49 o
  -4  23   2       44.52       41.82      7.77 o
  -3  23   2      325.12      294.61     18.72 o
  -2  23   2      548.81      564.89     14.54 o
  -1  23   2      168.22      162.19      8.35 o
   0  23   2       89.30       93.04      6.94 o
   1  23   2      223.73      202.65     10.02 o
   2  23   2      247.31      238.41     10.49 o
   3  23   2      148.52      142.31      8.53 o
   4  23   2       54.09       55.01      8.85 o
  -5  24   2       17.85       23.55      6.98 o
  -4  24   2       89.80       84.02     10.95 o
  -3  24   2       31.83       30.04      6.24 o
  -2  24   2      258.39      259.97     10.20 o
  -1  24   2        7.73       10.81      2.75 o
   0  24   2       93.63       84.65      7.28 o
   1  24   2       83.46       69.72      6.20 o
   2  24   2       27.13       36.16      7.05 o
   3  24   2       74.85       76.13      6.45 o
   4  24   2        5.65        5.63      3.93 o
  -5  25   2       10.86        0.13      3.04 o
  -4  25   2       91.64      103.44     12.41 o
  -3  25   2       76.81       73.56     10.03 o
  -2  25   2       40.03       46.06      4.53 o
  -1  25   2      114.85       99.13      6.82 o
   0  25   2       24.13       31.04      3.51 o
   1  25   2      337.79      321.71     10.50 o
   2  25   2       60.76       59.11      6.59 o
   3  25   2       39.55       36.79     11.16 o
   4  25   2        2.82        5.74      4.91 o
  -5  26   2       29.72       30.07      7.23 o
  -4  26   2        9.92       18.63      6.06 o
  -3  26   2       37.67       36.03      7.48 o
  -2  26   2      157.81      132.91     13.04 o
  -1  26   2       89.99       72.62      6.03 o
   0  26   2      180.06      179.72      8.19 o
   1  26   2        9.39       13.18      2.73 o
   2  26   2      108.34       89.85      6.95 o
   3  26   2        2.63        7.24      2.78 o
  -4  27   2        0.87       -3.85      3.85 o
  -3  27   2        1.81       -0.30      2.87 o
  -2  27   2       31.43       40.91      7.71 o
  -1  27   2       50.08       44.94      5.20 o
   0  27   2       33.51       42.57      5.29 o
   1  27   2       95.31       96.80      9.10 o
   2  27   2        9.31       18.59      3.66 o
   3  27   2       68.49       60.36      9.02 o
  -4  28   2       20.17       17.76      5.61 o
  -3  28   2       62.19       53.08      9.10 o
  -2  28   2      119.27      109.12     12.26 o
  -1  28   2        2.67        9.50      2.70 o
   0  28   2      180.61      196.85     13.00 o
   1  28   2       80.42       95.22      7.39 o
   2  28   2        9.39       11.44      2.89 o
   3  28   2       48.82       61.75      9.49 o
  -3  29   2        2.68        2.25      3.23 o
  -2  29   2       17.90       23.54      6.80 o
  -1  29   2        9.80       13.90      4.60 o
   0  29   2       52.41       65.27     12.17 o
   1  29   2       25.00       24.13      6.33 o
   2  29   2       32.09       35.96      4.88 o
  -3  30   2       10.77       14.49      5.54 o
  -2  30   2       18.43       14.48      4.67 o
  -1  30   2      122.06      118.00      8.39 o
   0  30   2       16.00       19.21      4.02 o
   1  30   2       51.41       49.24      5.73 o
   2  30   2       62.26       81.75     10.83 o
  -2  31   2       11.97       11.98      5.47 o
  -1  31   2       39.52       55.70      9.79 o
   0  31   2       82.10       85.91      7.65 o
   1  31   2       51.57       32.61     11.13 o
   0  32   2        7.48        9.40      4.39 o
   1  32   2       29.40       40.38      5.34 o
   0  33   2       11.42       21.77      5.65 o
   0  34   2       12.87       21.12      5.45 o
  -8   0   3      164.58      136.89     15.09 o
  -7   0   3       69.80       80.03     10.73 o
  -6   0   3       13.34       21.60      6.06 o
  -5   0   3       61.97       56.97      4.95 o
  -4   0   3       44.13       47.27      4.19 o
  -3   0   3      535.90      508.32     16.11 o
  -2   0   3     2614.73     2592.40     47.04 o
  -1   0   3       77.93       71.67      5.13 o
   0   0   3     4382.73     4274.57     22.74 o
   1   0   3        3.41        2.23      0.71 o
   2   0   3      973.10      943.89     15.05 o
   3   0   3       22.50       27.01      4.43 o
   4   0   3       37.36       38.98      3.48 o
   5   0   3       52.64       56.72      6.96 o
   6   0   3        0.04        6.98      4.68 o
   7   0   3        2.27       20.81      6.58 o
  -8   1   3      127.90      138.60     11.01 o
  -7   1   3       21.78       27.06      4.89 o
  -6   1   3      208.03      181.46     11.14 o
  -5   1   3        2.52        1.46      2.11 o
  -4   1   3      115.56      108.10      4.33 o
  -3   1   3      401.11      396.79     11.01 o
  -2   1   3     2210.77     2132.95     15.74 o
  -1   1   3     4942.29     4882.74     50.80 o
   0   1   3      989.91      969.03     14.60 o
   1   1   3      810.57      796.85      6.07 o
   2   1   3      948.65      964.26     10.17 o
   3   1   3      328.37      328.47      7.77 o
   4   1   3       11.56       13.35      1.96 o
   5   1   3       58.35       65.98      4.04 o
   6   1   3       30.56       23.52      6.05 o
   7   1   3       30.93       34.50      5.65 o
  -8   2   3       47.01       44.47      6.47 o
  -7   2   3        1.86        2.62      4.62 o
  -6   2   3       43.31       36.65      4.79 o
  -5   2   3        4.26        2.34      1.56 o
  -4   2   3      121.23      123.51      4.65 o
  -3   2   3      214.36      198.47      5.51 o
  -2   2   3      957.17      888.17      8.30 o
  -1   2   3     1364.39     1388.55      9.29 o
   0   2   3     1734.41     1797.15     19.05 o
   1   2   3     5097.50     5131.82     17.18 o
   2   2   3      402.72      417.59      6.77 o
   3   2   3      447.40      482.85      9.32 o
   4   2   3       37.38       38.88      3.84 o
   5   2   3      293.83      318.41      9.66 o
   6   2   3       61.27       64.19      9.31 o
   7   2   3       10.88        6.99      3.38 o
  -8   3   3       13.03        6.19      8.24 o
  -7   3   3       12.65       14.69      3.69 o
  -6   3   3        6.27        2.39      1.83 o
  -5   3   3       28.98       28.65      2.24 o
  -4   3   3       19.26       22.26      2.30 o
  -3   3   3      457.29      456.44      8.30 o
  -2   3   3      191.49      184.97      4.47 o
  -1   3   3     2823.27     2840.66     15.68 o
   0   3   3      690.26      610.94      6.49 o
   1   3   3      683.00      727.31      9.29 o
   2   3   3       86.65       81.10      3.43 o
   3   3   3      395.71      397.75      9.68 o
   4   3   3      208.53      231.87      6.78 o
   5   3   3      163.52      157.86      6.81 o
   6   3   3        5.32        5.52      2.13 o
   7   3   3       22.70       24.71      4.90 o
  -8   4   3        5.85        2.96      3.52 o
  -7   4   3       11.20       14.02      3.71 o
  -6   4   3       35.02       29.09      5.20 o
  -5   4   3        9.00       11.57      2.36 o
  -4   4   3      374.54      360.49     12.72 o
  -3   4   3      114.02      116.57      3.77 o
  -2   4   3      137.94      127.31      3.33 o
  -1   4   3      125.38      128.51      3.39 o
   0   4   3      614.30      612.15      6.75 o
   1   4   3      892.05      940.24      7.94 o
   2   4   3       81.01       78.41      4.35 o
   3   4   3      328.11      336.50      7.76 o
   4   4   3       82.19       87.05      4.75 o
   5   4   3       27.45       24.22      3.61 o
   6   4   3       23.70       23.65      3.98 o
   7   4   3        5.65       -1.85      2.87 o
  -8   5   3        8.77        4.73      3.02 o
  -7   5   3       28.54       38.29      5.52 o
  -6   5   3       28.90       26.63      3.28 o
  -5   5   3       39.18       42.28      2.40 o
  -4   5   3       31.75       35.51      2.37 o
  -3   5   3      179.69      183.05      5.34 o
  -2   5   3      202.26      208.36      4.27 o
  -1   5   3     1661.68     1635.20     15.65 o
   0   5   3     1078.96     1192.12     13.01 o
   1   5   3      394.17      411.52      8.43 o
   2   5   3      796.82      814.88     10.99 o
   3   5   3        4.70        7.94      1.43 o
   4   5   3      151.73      143.60      5.30 o
   5   5   3       31.29       36.83      4.42 o
   6   5   3       21.50       20.73      3.54 o
   7   5   3        1.26       -3.77      3.77 o
  -8   6   3        1.22        0.81      3.08 o
  -7   6   3       24.64       24.01      4.50 o
  -6   6   3       16.34       14.37      3.70 o
  -5   6   3      165.21      180.69      9.05 o
  -4   6   3       26.89       31.57      2.36 o
  -3   6   3      830.48      815.25     11.08 o
  -2   6   3     1478.41     1507.09     13.78 o
  -1   6   3      518.08      461.93      4.77 o
   0   6   3     1960.99     1958.51     12.09 o
   1   6   3      207.17      178.67      3.44 o
   2   6   3       40.46       34.44      2.06 o
   3   6   3      313.16      319.81     10.18 o
   4   6   3       45.86       35.74      4.01 o
   5   6   3        7.82        6.69      3.70 o
   6   6   3        6.64        5.56      8.30 o
   7   6   3       15.81       17.51      5.61 o
  -8   7   3        1.74        7.90      3.32 o
  -7   7   3       27.13       27.54      4.83 o
  -6   7   3        9.35        6.53      3.07 o
  -5   7   3       11.89       19.43      3.52 o
  -4   7   3      364.09      331.31      7.75 o
  -3   7   3      370.20      373.92     10.35 o
  -2   7   3      945.10      966.44      9.47 o
  -1   7   3      869.70      872.52     10.83 o
   0   7   3      596.37      588.83      6.90 o
   1   7   3      265.42      243.65      6.21 o
   2   7   3       97.92       91.77      4.38 o
   3   7   3      283.44      279.74      7.13 o
   4   7   3       39.88       44.12      4.33 o
   5   7   3       40.41       46.58      4.98 o
   6   7   3       37.54       31.79      4.58 o
   7   7   3       14.92        8.60      4.86 o
  -8   8   3        2.39        3.83      3.70 o
  -7   8   3       32.87       41.28      4.28 o
  -6   8   3       33.72       22.73      5.94 o
  -5   8   3      314.55      318.96     16.26 o
  -4   8   3      100.22       98.74      4.94 o
  -3   8   3     1003.18      978.44     10.69 o
  -2   8   3      670.25      653.02      8.91 o
  -1   8   3     1240.77     1339.76     20.74 o
   0   8   3     1040.58     1057.67     11.55 o
   1   8   3      219.08      219.55      4.57 o
   2   8   3      519.10      540.96      8.30 o
   3   8   3      137.18      148.04      5.25 o
   4   8   3       22.88       23.64      2.54 o
   5   8   3       18.30       16.29      3.00 o
   6   8   3       31.62       40.01      5.15 o
   7   8   3        0.09       -4.65      4.65 o
  -8   9   3        2.72        1.67      2.74 o
  -7   9   3        5.70        4.41      4.02 o
  -6   9   3       38.68       38.60      4.73 o
  -5   9   3      223.28      244.18     14.15 o
  -4   9   3       71.11       67.71      5.48 o
  -3   9   3      525.54      555.12      8.05 o
  -2   9   3      305.03      311.39      6.25 o
  -1   9   3     4343.98     4622.30     30.06 o
   0   9   3       75.02       88.40      2.09 o
   1   9   3      811.55      833.20      9.60 o
   2   9   3      258.36      267.47      6.05 o
   3   9   3      503.45      488.93      9.59 o
   4   9   3       38.62       35.40      3.08 o
   5   9   3        5.00        4.71      1.98 o
   6   9   3       14.21       19.38      3.68 o
   7   9   3       10.64       16.37      5.67 o
  -8  10   3       22.67       22.70      7.17 o
  -7  10   3       17.62       19.65      4.76 o
  -6  10   3       23.49       15.91      3.19 o
  -5  10   3       17.97       27.00      5.82 o
  -4  10   3       98.18       93.04      4.89 o
  -3  10   3      937.69      973.16     15.91 o
  -2  10   3      186.83      175.72      9.34 o
  -1  10   3     3167.08     3438.60     21.91 o
   0  10   3       81.30       85.27      2.24 o
   1  10   3      595.51      643.89      7.03 o
   2  10   3        7.53        8.46      1.43 o
   3  10   3      354.94      334.28      8.06 o
   4  10   3       39.83       45.97      4.41 o
   5  10   3        8.58        6.84      2.33 o
   6  10   3       21.04       28.84      4.49 o
   7  10   3        5.05        4.94      3.27 o
  -7  11   3        7.73       15.18      9.85 o
  -6  11   3       12.28       11.14      3.42 o
  -5  11   3        9.02       11.56      4.52 o
  -4  11   3      118.86      118.53      5.62 o
  -3  11   3     1168.48     1180.88     39.04 o
  -2  11   3       96.28       94.42      5.21 o
  -1  11   3      174.82      170.26      5.09 o
   0  11   3       86.21       89.42      2.44 o
   1  11   3      240.87      237.34      6.02 o
   2  11   3      391.35      375.60      9.22 o
   3  11   3      140.57      151.83      5.56 o
   4  11   3      207.44      210.30      7.36 o
   5  11   3       26.24       29.23      4.06 o
   6  11   3       32.60       26.11      4.29 o
  -7  12   3        0.26       -0.60      2.52 o
  -6  12   3       78.84       91.13      7.17 o
  -5  12   3       44.06       44.19      7.06 o
  -4  12   3      323.00      322.86      9.41 o
  -3  12   3      231.12      223.53     10.44 o
  -2  12   3       90.22       79.82      4.55 o
  -1  12   3      255.44      268.40      8.36 o
   0  12   3       81.34       82.04      2.50 o
   1  12   3      263.80      240.25      3.83 o
   2  12   3      113.01      110.77      5.24 o
   3  12   3       79.07       76.33      7.32 o
   4  12   3      152.34      155.07      6.63 o
   5  12   3       64.75       65.17      6.11 o
   6  12   3       41.69       42.76      5.48 o
  -7  13   3        6.21        5.31      2.50 o
  -6  13   3       50.10       54.98      5.68 o
  -5  13   3      141.92      117.37     11.40 o
  -4  13   3       54.90       54.07      4.81 o
  -3  13   3       84.22       96.15      4.79 o
  -2  13   3      376.39      384.05     10.01 o
  -1  13   3       19.70       21.01      2.59 o
   0  13   3      536.89      545.04      9.48 o
   1  13   3      171.88      172.13      3.38 o
   2  13   3      346.98      356.20      9.59 o
   3  13   3        2.29        2.58      1.45 o
   4  13   3      439.32      461.48     13.30 o
   5  13   3       51.95       55.93      5.66 o
   6  13   3      106.26      112.65      8.74 o
  -7  14   3       10.47        4.38      3.65 o
  -6  14   3        4.61        5.48      2.44 o
  -5  14   3       12.24       10.49      4.28 o
  -4  14   3        9.68       11.82      2.10 o
  -3  14   3       15.70       17.99      2.35 o
  -2  14   3      144.11      145.57      6.32 o
  -1  14   3       63.08       72.55      5.42 o
   0  14   3      954.68      989.21     23.50 o
   1  14   3      438.66      445.91      8.15 o
   2  14   3      465.11      470.35     11.41 o
   3  14   3       74.98       68.03      4.87 o
   4  14   3      223.03      218.91     14.87 o
   5  14   3       38.95       33.95      6.63 o
   6  14   3       96.73       99.72     11.72 o
  -7  15   3        6.51        1.70      3.98 o
  -6  15   3       26.53       25.64      8.23 o
  -5  15   3       38.06       48.96      7.91 o
  -4  15   3       18.43       15.26      2.38 o
  -3  15   3       26.61       21.72      5.14 o
  -2  15   3      367.31      366.20     10.20 o
  -1  15   3      166.15      169.30      9.75 o
   0  15   3      141.10      138.26      8.30 o
   1  15   3      108.86      112.81      6.64 o
   2  15   3       19.97       17.90      2.47 o
   3  15   3      163.87      151.90      7.28 o
   4  15   3      240.74      250.06     16.14 o
   5  15   3       80.52       96.23     10.98 o
   6  15   3       91.85       99.59     11.66 o
  -7  16   3        5.25        6.90      3.90 o
  -6  16   3       39.91       36.94      7.77 o
  -5  16   3       37.14       39.44      7.19 o
  -4  16   3      214.08      209.89      8.26 o
  -3  16   3      248.06      259.52      9.07 o
  -2  16   3       46.37       39.06      3.60 o
  -1  16   3        5.49        6.48      1.85 o
   0  16   3        8.50        4.50      1.97 o
   1  16   3       32.90       31.20      2.74 o
   2  16   3       48.64       53.57      4.16 o
   3  16   3       74.48       76.77      5.35 o
   4  16   3      245.97      259.94     16.63 o
   5  16   3       15.75       31.80      6.92 o
   6  16   3       89.05       87.60     11.21 o
  -7  17   3        4.81       15.31      5.72 o
  -6  17   3        3.13        3.35      3.21 o
  -5  17   3       24.12       28.50      6.73 o
  -4  17   3       40.56       47.62      7.41 o
  -3  17   3       51.81       48.21      3.74 o
  -2  17   3       23.80       31.33      3.53 o
  -1  17   3      240.92      245.59     10.82 o
   0  17   3       34.54       32.60      3.59 o
   1  17   3      115.05      106.22      5.00 o
   2  17   3       13.26       15.72      2.46 o
   3  17   3       12.97       20.18      3.94 o
   4  17   3       31.87       42.70      7.42 o
   5  17   3       57.80       52.26      8.27 o
  -6  18   3       37.46       65.21     10.28 o
  -5  18   3       99.77       95.72     10.93 o
  -4  18   3        2.06        0.86      3.22 o
  -3  18   3       53.59       53.04      4.03 o
  -2  18   3        5.99        4.68      1.72 o
  -1  18   3      387.49      386.33     11.69 o
   0  18   3      424.35      418.71     12.59 o
   1  18   3      230.13      224.85      9.18 o
   2  18   3       36.27       27.54      7.23 o
   3  18   3       11.36       16.66      2.79 o
   4  18   3       20.43       14.22      4.85 o
   5  18   3       27.01       31.73      6.90 o
  -6  19   3      102.66      106.88     12.91 o
  -5  19   3       36.99       41.50      8.11 o
  -4  19   3       85.46       90.09     10.41 o
  -3  19   3      129.26      125.86      6.27 o
  -2  19   3       67.93       63.97      6.61 o
  -1  19   3       35.93       46.67      9.68 o
   0  19   3       94.64       91.70     12.94 o
   1  19   3        6.54        7.95      1.96 o
   2  19   3       63.47       54.41      4.71 o
   3  19   3      124.37      108.10     10.62 o
   4  19   3       88.80       91.88     10.51 o
   5  19   3        5.27        2.97      3.32 o
  -6  20   3      168.20      177.80     16.61 o
  -5  20   3       18.14       31.87      7.87 o
  -4  20   3      316.15      292.06     18.64 o
  -3  20   3       69.67       67.64      9.22 o
  -2  20   3        9.30       14.19      2.77 o
  -1  20   3       13.05       14.05      2.88 o
   0  20   3      132.73      140.64     10.55 o
   1  20   3      307.42      313.41     11.84 o
   2  20   3       68.42       57.50      4.82 o
   3  20   3      122.28      122.42     11.67 o
   4  20   3       44.35       33.79      6.49 o
   5  20   3       20.37       33.40      7.80 o
  -6  21   3       69.51       82.52     11.70 o
  -5  21   3       30.07       26.84      6.78 o
  -4  21   3      189.99      188.86     15.68 o
  -3  21   3      318.33      303.13     18.70 o
  -2  21   3      525.93      537.88     14.31 o
  -1  21   3      654.00      612.12     15.70 o
   0  21   3      330.18      311.56     11.82 o
   1  21   3      229.70      222.33      8.11 o
   2  21   3       39.63       38.13      9.56 o
   3  21   3       37.18       43.07      7.10 o
   4  21   3       11.71       17.83      5.80 o
  -6  22   3       86.53       80.90     11.74 o
  -5  22   3       46.39       49.09      8.69 o
  -4  22   3      110.90      143.23     14.00 o
  -3  22   3       45.03       47.46      8.05 o
  -2  22   3       20.53       27.94      6.50 o
  -1  22   3       35.30       46.83      4.73 o
   0  22   3       87.66       89.58      6.59 o
   1  22   3       10.15        9.88      2.05 o
   2  22   3       40.06       37.11      4.10 o
   3  22   3       25.77       28.64      6.49 o
   4  22   3        2.89       18.83      5.93 o
  -5  23   3       31.75       23.68      7.16 o
  -4  23   3       84.06       75.88     10.34 o
  -3  23   3      151.54      131.15     12.86 o
  -2  23   3       30.64       28.21      3.65 o
  -1  23   3       47.11       41.18      5.51 o
   0  23   3      227.74      214.17     10.20 o
   1  23   3       26.10       28.50      3.18 o
   2  23   3       45.19       48.04      6.24 o
   3  23   3        9.24        3.41      3.71 o
   4  23   3        4.77        4.48      3.42 o
  -5  24   3       61.06       69.50     10.69 o
  -4  24   3       39.84       56.08      9.29 o
  -3  24   3       20.70       17.62      5.15 o
  -2  24   3       43.25       37.35      4.17 o
  -1  24   3      278.20      247.98     10.85 o
   0  24   3       95.30       95.48      7.03 o
   1  24   3        8.85        7.50      2.12 o
   2  24   3       11.35       13.62      4.31 o
   3  24   3       10.56       11.19      4.43 o
  -5  25   3        7.13        6.80      4.38 o
  -4  25   3       10.57        7.97      4.97 o
  -3  25   3       93.28      112.07     12.49 o
  -2  25   3       56.42       54.39      5.11 o
  -1  25   3       40.27       37.62      4.85 o
   0  25   3       89.03       87.74      6.93 o
   1  25   3       49.81       48.71      5.77 o
   2  25   3       26.32       18.21      5.38 o
   3  25   3       17.49       22.70      6.23 o
  -4  26   3       31.39       41.47      8.06 o
  -3  26   3       70.16       82.07     10.99 o
  -2  26   3       17.59        9.61      4.58 o
  -1  26   3       96.59       97.00      7.18 o
   0  26   3       13.27       14.59      3.40 o
   1  26   3        6.18        6.60      2.00 o
   2  26   3       49.59       55.70      8.53 o
   3  26   3       13.74       15.72      5.66 o
  -4  27   3       19.49       19.76      7.09 o
  -3  27   3       49.99       50.29      8.94 o
  -2  27   3       12.21       13.29      4.60 o
  -1  27   3       70.39       76.05      6.52 o
   0  27   3       61.42       68.87      6.53 o
   1  27   3        1.28        0.42      2.95 o
   2  27   3      139.00      154.15     14.03 o
  -3  28   3       10.69       12.17      5.12 o
  -2  28   3        8.76        7.11      4.09 o
  -1  28   3       22.45       24.11      7.91 o
   0  28   3      129.53      124.13     14.08 o
   1  28   3       21.82       33.44      6.92 o
   2  28   3       39.14       49.65      8.24 o
  -3  29   3        3.39        2.55      2.47 o
  -2  29   3        7.19       -3.17      3.79 o
  -1  29   3       84.51       96.28      7.61 o
   0  29   3        2.63        8.37      5.84 o
   1  29   3      151.14      153.84     13.77 o
   2  29   3        5.60        3.28      3.51 o
  -2  30   3       19.28       16.31      5.37 o
  -1  30   3       15.38       14.58      3.37 o
   0  30   3        0.18       -0.27      2.53 o
   1  30   3       30.36       44.53      8.11 o
   0  31   3        6.91        1.91      2.53 o
   1  31   3       79.14       90.41     11.10 o
   0  32   3        4.35        4.92      3.42 o
   0  33   3       79.25       79.71     10.23 o
  -8   0   4       22.11       24.12      7.45 o
  -7   0   4       33.72       28.11      6.83 o
  -6   0   4       13.33       30.29      6.46 o
  -5   0   4       20.15       13.46      4.23 o
  -4   0   4        2.11        0.91      1.27 o
  -3   0   4      615.04      591.79     17.75 o
  -2   0   4       17.40       15.93      1.91 o
  -1   0   4      816.32      901.16     15.15 o
   0   0   4        4.33        2.74      0.84 o
   1   0   4       13.98       15.67      1.68 o
   2   0   4      153.97      148.22      6.95 o
   3   0   4        4.41        3.45      1.58 o
   4   0   4       17.91       15.16      3.22 o
   5   0   4       57.56       59.77      7.83 o
   6   0   4        0.91        2.82      2.58 o
  -8   1   4        2.38        2.79      2.21 o
  -7   1   4       28.82       32.17      4.99 o
  -6   1   4       17.90       20.32      3.02 o
  -5   1   4       59.60       56.37      3.63 o
  -4   1   4      126.43      119.91      4.70 o
  -3   1   4      435.23      418.24     14.67 o
  -2   1   4      374.68      372.44      6.28 o
  -1   1   4      302.35      331.35      5.15 o
   0   1   4      445.78      428.79      6.02 o
   1   1   4      551.88      567.20     10.48 o
   2   1   4       93.46      107.82      2.81 o
   3   1   4      416.11      423.17      8.58 o
   4   1   4       71.53       72.54      3.80 o
   5   1   4       30.84       31.94      4.17 o
   6   1   4       23.47       25.03      6.42 o
  -8   2   4       22.50       17.75      4.49 o
  -7   2   4        1.03        3.03      5.39 o
  -6   2   4        8.96        8.89      2.16 o
  -5   2   4       37.16       39.81      3.21 o
  -4   2   4       37.44       35.72      2.63 o
  -3   2   4      184.90      211.61     10.22 o
  -2   2   4       62.22       56.42      2.62 o
  -1   2   4     1916.95     2005.87     23.53 o
   0   2   4      616.63      633.39      7.24 o
   1   2   4      421.97      439.56      6.95 o
   2   2   4      649.30      614.60      7.00 o
   3   2   4       82.73       78.07      4.34 o
   4   2   4       58.61       58.11      3.40 o
   5   2   4       21.87       21.34      2.76 o
   6   2   4       47.87       45.87      8.22 o
  -8   3   4        0.83       -1.05      2.28 o
  -7   3   4       30.93       29.16      4.74 o
  -6   3   4       73.50       86.72      5.67 o
  -5   3   4      332.20      307.41      9.57 o
  -4   3   4       72.46       71.49      3.68 o
  -3   3   4     1217.54     1249.39     17.40 o
  -2   3   4      127.49      120.18      5.12 o
  -1   3   4     2307.53     2481.14     13.95 o
   0   3   4      311.54      336.74      5.60 o
   1   3   4     1139.86     1222.83     13.40 o
   2   3   4      257.16      265.17      5.51 o
   3   3   4       32.68       34.36      3.55 o
   4   3   4      256.35      252.11      9.51 o
   5   3   4       37.81       35.94      4.65 o
   6   3   4       61.51       76.88     10.21 o
  -8   4   4        2.68        1.66      3.82 o
  -7   4   4        4.95        3.18      2.40 o
  -6   4   4        5.89        5.30      2.24 o
  -5   4   4       53.47       58.49      5.22 o
  -4   4   4        6.68        6.71      1.58 o
  -3   4   4     2676.32     2637.19     87.63 o
  -2   4   4       53.65       63.20      2.64 o
  -1   4   4     1499.89     1603.07     22.40 o
   0   4   4      167.44      197.32      3.94 o
   1   4   4      357.93      361.22      5.84 o
   2   4   4      116.34      112.32      2.54 o
   3   4   4       47.18       52.06      6.32 o
   4   4   4      123.24      122.49      5.69 o
   5   4   4        8.73        7.23      2.49 o
   6   4   4       45.28       39.87      5.22 o
  -8   5   4        4.47        1.39      5.56 o
  -7   5   4       11.65       11.10      2.57 o
  -6   5   4       36.26       36.76      3.92 o
  -5   5   4        7.90        9.16      2.00 o
  -4   5   4       20.41       21.80      4.01 o
  -3   5   4      124.73      128.69      7.34 o
  -2   5   4      368.07      365.62      6.17 o
  -1   5   4      383.26      395.51      7.75 o
   0   5   4      125.46      127.39      3.54 o
   1   5   4     1057.88     1083.07      9.32 o
   2   5   4       97.66       98.98      2.87 o
   3   5   4       79.28       75.64      4.09 o
   4   5   4      214.08      209.92      7.19 o
   5   5   4       34.85       39.88      4.85 o
   6   5   4      102.47       95.90      8.00 o
  -8   6   4       10.71        5.09      6.35 o
  -7   6   4        4.05        5.72      2.27 o
  -6   6   4        0.76        1.42      1.52 o
  -5   6   4      146.70      144.45      8.00 o
  -4   6   4      119.49      130.29      9.31 o
  -3   6   4     1243.84     1284.09     15.00 o
  -2   6   4      172.40      173.03      4.29 o
  -1   6   4      389.33      367.95      8.03 o
   0   6   4       30.68       38.98      2.39 o
   1   6   4        6.08        7.32      1.98 o
   2   6   4       38.13       35.08      2.22 o
   3   6   4       58.11       58.61      3.93 o
   4   6   4      146.04      153.09      8.40 o
   5   6   4       26.09       22.92      3.88 o
   6   6   4      127.53      135.70      9.41 o
  -8   7   4       11.06        5.93      3.06 o
  -7   7   4        0.68        4.01      2.09 o
  -6   7   4        1.25        3.23      5.45 o
  -5   7   4       14.08       18.94      3.30 o
  -4   7   4       86.07       97.00      6.05 o
  -3   7   4       32.42       25.68      2.50 o
  -2   7   4      904.86      925.96      9.75 o
  -1   7   4      104.59       98.45      5.05 o
   0   7   4       83.43       75.32      4.40 o
   1   7   4      210.97      238.97      6.22 o
   2   7   4       34.92       37.74      2.36 o
   3   7   4       28.40       30.55      2.55 o
   4   7   4      335.44      359.92     12.80 o
   5   7   4       32.11       25.43      6.42 o
   6   7   4       74.11       79.72      7.38 o
  -8   8   4        2.61       -2.26      3.26 o
  -7   8   4       26.74       22.34      4.19 o
  -6   8   4      120.96      130.32      8.50 o
  -5   8   4      129.24      131.70      7.75 o
  -4   8   4      196.91      207.14      5.12 o
  -3   8   4       49.26       53.95      3.19 o
  -2   8   4      207.30      209.62      4.73 o
  -1   8   4      112.26      111.39      3.81 o
   0   8   4       68.51       65.02      2.09 o
   1   8   4      289.58      279.75     13.96 o
   2   8   4      332.73      333.29      5.75 o
   3   8   4      305.23      313.65      9.72 o
   4   8   4      234.09      254.73     10.80 o
   5   8   4       49.23       48.24     11.61 o
   6   8   4       75.61       79.44     10.43 o
  -8   9   4       24.22       24.83      7.02 o
  -7   9   4       22.42       31.32      5.05 o
  -6   9   4       49.02       44.57      4.29 o
  -5   9   4       54.55       53.25      5.66 o
  -4   9   4      308.99      335.27      7.12 o
  -3   9   4       52.64       57.96      4.38 o
  -2   9   4      152.75      166.27      6.90 o
  -1   9   4       33.18       30.82      2.15 o
   0   9   4        2.77        3.37      0.68 o
   1   9   4       46.82       39.16      3.62 o
   2   9   4      157.63      155.35      8.44 o
   3   9   4       56.31       53.98      3.13 o
   4   9   4       72.32       87.51      6.41 o
   5   9   4       34.92       31.20      4.45 o
   6   9   4       23.24       24.75      6.14 o
  -8  10   4       17.47       29.04      9.31 o
  -7  10   4       16.76       11.85      2.79 o
  -6  10   4        1.91        4.01      1.82 o
  -5  10   4       13.81       17.32      4.39 o
  -4  10   4      127.77      141.25      4.63 o
  -3  10   4      358.26      374.80     26.52 o
  -2  10   4      156.38      153.82      7.37 o
  -1  10   4       89.18       85.00      3.58 o
   0  10   4      558.26      559.30     12.59 o
   1  10   4      115.63      113.82      6.34 o
   2  10   4      300.28      283.51      6.79 o
   3  10   4       60.99       57.92      4.75 o
   4  10   4       25.17       26.54      3.62 o
   5  10   4       49.74       55.91      8.38 o
   6  10   4        0.80        0.55      2.84 o
  -8  11   4       32.05       33.83      8.25 o
  -7  11   4        2.89        5.96      2.20 o
  -6  11   4       66.70       69.04      8.17 o
  -5  11   4      181.61      173.66     13.90 o
  -4  11   4       86.96       80.29      5.32 o
  -3  11   4       78.77       72.98      6.02 o
  -2  11   4      605.94      609.04     13.53 o
  -1  11   4      101.56      109.37      4.21 o
   0  11   4      286.82      273.60      5.24 o
   1  11   4      436.06      442.43     12.21 o
   2  11   4       11.06       11.56      2.56 o
   3  11   4       16.91       15.73      3.43 o
   4  11   4       62.54       66.04      5.79 o
   5  11   4       52.93       64.13      9.17 o
   6  11   4        2.21        7.19      3.68 o
  -8  12   4        5.30        4.74      3.98 o
  -7  12   4       33.70       37.12      5.74 o
  -6  12   4       13.72       20.27      4.27 o
  -5  12   4      144.54      148.37     13.01 o
  -4  12   4      222.15      235.88     10.16 o
  -3  12   4       56.78       61.56      3.61 o
  -2  12   4      305.18      317.18      9.90 o
  -1  12   4       52.76       47.75      2.91 o
   0  12   4      163.32      168.24      5.01 o
   1  12   4       69.87       64.67      6.79 o
   2  12   4      352.54      341.74      8.23 o
   3  12   4      181.48      187.19     13.52 o
   4  12   4      273.02      302.18     20.46 o
   5  12   4       75.59       73.78      9.75 o
   6  12   4       69.97       84.18     11.15 o
  -7  13   4        2.98       -1.44      1.98 o
  -6  13   4       90.43       87.28     10.64 o
  -5  13   4        2.34        0.28      2.90 o
  -4  13   4       37.03       34.36      3.72 o
  -3  13   4        8.77        4.71      1.56 o
  -2  13   4      110.04      132.06      8.37 o
  -1  13   4      104.05       97.44      5.76 o
   0  13   4       65.63       62.95      2.96 o
   1  13   4       29.99       28.78      3.56 o
   2  13   4      727.70      708.88     13.13 o
   3  13   4       14.61       13.52      4.21 o
   4  13   4      159.62      174.22     14.22 o
   5  13   4        4.94        7.23      4.13 o
   6  13   4       66.08       69.04     10.16 o
  -7  14   4        0.92        2.88      2.26 o
  -6  14   4       27.44       40.05      7.68 o
  -5  14   4       20.80       12.18      4.75 o
  -4  14   4       64.65       63.79      4.95 o
  -3  14   4      136.88      135.45     14.24 o
  -2  14   4      122.75      116.40      6.30 o
  -1  14   4       87.69       97.20      5.87 o
   0  14   4      322.41      313.10      5.42 o
   1  14   4       87.13       80.51      5.74 o
   2  14   4      521.11      523.94     11.26 o
   3  14   4      189.16      189.36     14.02 o
   4  14   4       84.49       83.14     10.07 o
   5  14   4       25.49       17.03      4.98 o
  -7  15   4        8.15        4.19      2.71 o
  -6  15   4        7.37        8.28      4.49 o
  -5  15   4       20.83       18.66      5.49 o
  -4  15   4        2.98        6.14      1.76 o
  -3  15   4      244.69      234.72     16.74 o
  -2  15   4      318.96      308.87     10.33 o
  -1  15   4       11.18        9.61      2.08 o
   0  15   4      184.33      177.98      5.17 o
   1  15   4      416.92      398.21     12.81 o
   2  15   4      919.13      921.28     29.31 o
   3  15   4       20.13       17.15      4.89 o
   4  15   4       93.58       93.39     11.02 o
   5  15   4       28.27       37.92      7.51 o
  -7  16   4        5.14        4.51      3.20 o
  -6  16   4       14.75       13.16      4.99 o
  -5  16   4       28.21       28.45      6.66 o
  -4  16   4       45.23       50.15      4.55 o
  -3  16   4      261.84      269.29      9.59 o
  -2  16   4       97.14       94.28      5.88 o
  -1  16   4      374.80      376.64     11.91 o
   0  16   4      640.09      622.32     15.69 o
   1  16   4      364.67      365.01     12.56 o
   2  16   4      448.36      484.27     21.63 o
   3  16   4      281.66      289.51     17.80 o
   4  16   4      125.53      130.20     12.83 o
   5  16   4       15.64       24.41      6.54 o
  -7  17   4        1.60        5.79      3.44 o
  -6  17   4       15.26        9.50      5.26 o
  -5  17   4       20.28       18.91      5.92 o
  -4  17   4       61.86       64.01      5.18 o
  -3  17   4       84.83       81.28      5.42 o
  -2  17   4        2.99        3.13      1.37 o
  -1  17   4        9.17       10.32      3.36 o
   0  17   4      719.78      667.29     16.75 o
   1  17   4       69.96       71.11      5.87 o
   2  17   4      278.62      281.38     16.72 o
   3  17   4       82.31       83.52      9.79 o
   4  17   4       82.19       74.15      9.85 o
   5  17   4        0.65       -3.44      3.44 o
  -6  18   4        3.43        1.29      3.26 o
  -5  18   4        4.21        7.94      4.22 o
  -4  18   4        5.60        2.09      1.52 o
  -3  18   4       35.47       34.64      4.66 o
  -2  18   4       62.24       60.07      6.20 o
  -1  18   4      264.22      263.19     10.41 o
   0  18   4       28.69       28.38      4.58 o
   1  18   4       11.95        8.16      2.69 o
   2  18   4       82.23       74.10      9.02 o
   3  18   4      101.39       92.46     10.51 o
   4  18   4      104.12       98.67     11.51 o
  -6  19   4       43.95       36.83      8.20 o
  -5  19   4        3.72        6.91      4.98 o
  -4  19   4       28.78       23.48      6.65 o
  -3  19   4      153.30      146.23      7.68 o
  -2  19   4       19.33       19.36      4.24 o
  -1  19   4      272.09      263.22     10.54 o
   0  19   4       79.46       60.29      5.36 o
   1  19   4       71.72       59.26      6.22 o
   2  19   4       47.23       57.79      7.84 o
   3  19   4       86.30       93.59     10.72 o
   4  19   4       11.30       12.84      5.21 o
  -6  20   4       44.07       34.88      7.71 o
  -5  20   4       21.06       28.07      7.13 o
  -4  20   4      174.00      174.17     14.92 o
  -3  20   4      250.42      252.30      9.97 o
  -2  20   4        0.13        2.13      1.48 o
  -1  20   4       34.65       31.76      3.95 o
   0  20   4      135.37      141.82      9.93 o
   1  20   4       38.07       34.59      7.33 o
   2  20   4       81.30       71.84      9.27 o
   3  20   4       45.02       56.18      8.63 o
   4  20   4       11.75       14.74      4.83 o
  -6  21   4       85.18       59.22     10.04 o
  -5  21   4       54.46       61.02      9.86 o
  -4  21   4       38.86       38.22      7.66 o
  -3  21   4      196.21      195.96     15.50 o
  -2  21   4       25.08       20.50      3.26 o
  -1  21   4      373.07      357.81     12.89 o
   0  21   4       91.56       85.90      6.88 o
   1  21   4      107.27       99.60      7.51 o
   2  21   4        7.27        4.67      2.69 o
   3  21   4       33.45       31.25      6.92 o
   4  21   4       26.62       20.07      5.55 o
  -5  22   4      134.33      131.36     14.27 o
  -4  22   4       13.91       22.69      6.30 o
  -3  22   4      110.33      127.92     12.87 o
  -2  22   4       46.37       50.71      4.99 o
  -1  22   4        0.73        5.60      3.13 o
   0  22   4       42.38       40.16      4.75 o
   1  22   4        4.65        2.08      3.47 o
   2  22   4        4.40       -0.23      2.65 o
   3  22   4        4.75        2.31      3.20 o
  -5  23   4       30.34       27.95      7.60 o
  -4  23   4       55.27       61.08      9.43 o
  -3  23   4       54.54       61.92      9.51 o
  -2  23   4      245.93      232.90     10.72 o
  -1  23   4        2.76        0.53      1.70 o
   0  23   4       15.52       16.32      3.20 o
   1  23   4       25.23       23.09      4.51 o
   2  23   4       12.11        7.00      3.54 o
   3  23   4        4.88        3.23      3.17 o
  -5  24   4       36.74       49.44      9.31 o
  -4  24   4        6.31       -1.42      4.37 o
  -3  24   4       77.36       93.12     11.36 o
  -2  24   4       32.81       26.23      3.90 o
  -1  24   4       19.76       18.02      5.12 o
   0  24   4      108.76      102.99      7.65 o
   1  24   4       87.08       87.79      7.47 o
   2  24   4       44.12       42.70      7.51 o
   3  24   4        7.80       14.37      5.17 o
  -4  25   4        6.18        7.67      4.54 o
  -3  25   4        3.94        4.20      4.41 o
  -2  25   4       60.17       54.18      5.45 o
  -1  25   4        9.18        6.57      2.83 o
   0  25   4       28.72       22.05      3.94 o
   1  25   4        3.29        0.91      2.48 o
   2  25   4       12.65       18.85      5.72 o
  -4  26   4       50.98       48.99      8.73 o
  -3  26   4        4.44        5.12      3.66 o
  -2  26   4       51.52       53.72      9.16 o
  -1  26   4       19.50       21.48      5.94 o
   0  26   4       19.37       24.12      4.96 o
   1  26   4        7.14        4.06      2.80 o
   2  26   4        7.35        2.73      3.13 o
  -3  27   4        1.27        3.81      4.93 o
  -2  27   4       85.27       94.73     11.99 o
  -1  27   4       18.21       17.60      3.72 o
   0  27   4       76.47       89.00     16.44 o
   1  27   4        9.86       11.14      4.57 o
   2  27   4       53.51       64.08      9.51 o
  -3  28   4       25.62       28.47      6.85 o
  -2  28   4        6.52        0.48      3.02 o
  -1  28   4        3.11        0.09      3.99 o
   0  28   4       23.47       28.88      4.68 o
   1  28   4       53.92       55.43      8.88 o
  -2  29   4       24.12       25.48      6.09 o
  -1  29   4       28.47       33.17      4.84 o
   0  29   4        5.18        5.53      4.05 o
   1  29   4       24.67       27.64      6.81 o
  -1  30   4      104.94      132.73     12.45 o
   0  30   4        5.86        5.63      3.68 o
   0  31   4       30.31       33.73      7.06 o
  -8   0   5        0.01       -1.43      3.12 o
  -7   0   5        5.87        3.62      3.92 o
  -6   0   5       57.45       44.41      5.34 o
  -5   0   5       14.53       15.34      3.17 o
  -4   0   5      214.25      212.18      9.14 o
  -3   0   5       53.65       48.55      6.54 o
  -2   0   5      228.07      219.84      5.99 o
  -1   0   5        0.01        0.36      0.77 o
   0   0   5      119.89      130.07      9.45 o
   1   0   5      273.66      274.77      5.89 o
   2   0   5       32.53       33.07      3.76 o
   3   0   5        5.42        4.80      3.20 o
   4   0   5        0.61       -2.04      2.04 o
   5   0   5        2.69        4.68      3.42 o
  -8   1   5       11.32        1.20      4.36 o
  -7   1   5       18.58       21.82      4.13 o
  -6   1   5       96.57      101.12      5.37 o
  -5   1   5        2.10        2.64      1.58 o
  -4   1   5       18.38       18.65      2.47 o
  -3   1   5      679.92      727.73     16.66 o
  -2   1   5       93.47       93.19      3.01 o
  -1   1   5      138.54      150.62      3.74 o
   0   1   5      226.54      240.59      6.81 o
   1   1   5       22.52       21.26      1.62 o
   2   1   5       24.82       26.00      2.82 o
   3   1   5      122.56      112.49      9.65 o
   4   1   5        1.85        3.08      1.77 o
   5   1   5       30.57       34.78      7.02 o
   6   1   5       31.88       38.32      7.98 o
  -8   2   5        0.29        1.08      2.50 o
  -7   2   5       46.34       40.58      5.52 o
  -6   2   5       51.76       58.21      4.77 o
  -5   2   5      291.17      293.34      8.34 o
  -4   2   5       93.77       96.15      5.84 o
  -3   2   5      306.74      327.59     10.65 o
  -2   2   5       55.34       52.69      2.57 o
  -1   2   5      142.78      154.31      3.57 o
   0   2   5      183.07      184.89      5.23 o
   1   2   5       16.04       13.46      1.40 o
   2   2   5      308.29      313.29     12.10 o
   3   2   5       10.93        8.87      2.62 o
   4   2   5       95.00       93.77      5.35 o
   5   2   5       18.65       11.62      2.56 o
  -8   3   5        1.85        4.62      4.14 o
  -7   3   5       40.96       39.27      4.35 o
  -6   3   5        0.43        1.81      1.68 o
  -5   3   5      128.41      121.67      6.61 o
  -4   3   5       14.45       14.46      2.29 o
  -3   3   5       94.51      104.14      4.92 o
  -2   3   5      286.62      290.52      7.56 o
  -1   3   5       21.14       22.05      1.22 o
   0   3   5      429.28      422.27      6.30 o
   1   3   5       39.34       45.65      2.60 o
   2   3   5      118.79      130.16      5.90 o
   3   3   5       39.55       39.15      3.48 o
   4   3   5      190.02      172.76      6.25 o
   5   3   5        9.20       10.95      4.66 o
  -8   4   5        0.53       -3.78      8.22 o
  -7   4   5        5.80        2.34      3.79 o
  -6   4   5        2.96        3.49      1.82 o
  -5   4   5      295.84      295.99     26.95 o
  -4   4   5       82.32       77.18      5.45 o
  -3   4   5       56.12       63.28      3.16 o
  -2   4   5      175.30      168.99      5.82 o
  -1   4   5       80.07       66.13      7.10 o
   0   4   5     1082.82     1054.02      9.33 o
   1   4   5      346.51      344.43      5.96 o
   2   4   5       21.52       23.69      1.75 o
   3   4   5      118.21      130.15      5.10 o
   4   4   5      146.32      156.67      7.19 o
   5   4   5       45.90       40.27      7.54 o
  -8   5   5        2.06        8.46      3.47 o
  -7   5   5       28.57       25.49      3.59 o
  -6   5   5       13.84       10.45      2.90 o
  -5   5   5      158.72      164.54      8.79 o
  -4   5   5        7.97       10.90      2.70 o
  -3   5   5       58.47       51.79      2.85 o
  -2   5   5        1.77        2.44      1.28 o
  -1   5   5      254.33      245.18      5.93 o
   0   5   5      192.84      186.13      4.99 o
   1   5   5      233.46      236.50      4.86 o
   2   5   5      250.68      259.16      7.42 o
   3   5   5      143.25      141.03      6.00 o
   4   5   5      180.22      197.36      8.07 o
   5   5   5       30.91       27.23      6.07 o
  -8   6   5        1.90       -2.10      4.60 o
  -7   6   5        7.56        7.29      5.85 o
  -6   6   5       24.82       25.35      8.97 o
  -5   6   5       29.09       39.77      4.53 o
  -4   6   5       44.70       42.69      3.94 o
  -3   6   5      243.56      261.29      6.27 o
  -2   6   5      452.70      435.05      9.52 o
  -1   6   5       37.87       35.90      2.40 o
   0   6   5      470.97      443.40      7.74 o
   1   6   5      424.28      407.34      6.58 o
   2   6   5      972.49      970.31     16.99 o
   3   6   5       94.94       88.86      6.08 o
   4   6   5      188.19      188.78     14.90 o
   5   6   5       52.96       58.13      9.09 o
   6   6   5       50.01       47.89      8.58 o
  -8   7   5       15.13        7.68      2.62 o
  -7   7   5        1.66        0.74      1.85 o
  -6   7   5       19.06       18.67      3.68 o
  -5   7   5        1.92        2.41      1.52 o
  -4   7   5       50.18       43.78      4.78 o
  -3   7   5      243.94      242.66      8.10 o
  -2   7   5      564.53      512.38     10.42 o
  -1   7   5      680.70      654.00      7.40 o
   0   7   5      137.45      136.42      4.81 o
   1   7   5      133.63      141.98      4.71 o
   2   7   5      978.50      999.10     17.07 o
   3   7   5       22.15       20.02      3.21 o
   4   7   5      182.55      197.85     15.35 o
   5   7   5        7.91        3.09      2.86 o
   6   7   5       18.94       17.07      5.65 o
  -8   8   5       17.93       22.14      4.36 o
  -7   8   5        3.21        4.77      3.12 o
  -6   8   5       64.41       70.53      7.40 o
  -5   8   5       42.81       46.90      4.87 o
  -4   8   5       59.28       58.24      3.79 o
  -3   8   5        9.62       11.73      1.72 o
  -2   8   5       72.70       75.82      5.19 o
  -1   8   5       74.27       80.27      3.87 o
   0   8   5       99.80      111.30      6.10 o
   1   8   5       87.53       77.85      8.43 o
   2   8   5      813.48      813.30     15.27 o
   3   8   5      102.62      100.54     10.60 o
   4   8   5      215.98      211.23     16.25 o
   5   8   5       12.27       11.19      4.93 o
   6   8   5      195.94      157.06     15.45 o
  -8   9   5       12.99       12.65      3.60 o
  -7   9   5       28.51       23.65      3.45 o
  -6   9   5       11.66       10.87      3.28 o
  -5   9   5      232.63      239.89     18.87 o
  -4   9   5       11.75       10.67      2.68 o
  -3   9   5      410.63      413.71      8.98 o
  -2   9   5       20.99       17.66      2.23 o
  -1   9   5      312.62      304.43     11.38 o
   0   9   5      265.59      269.88     14.84 o
   1   9   5       52.79       49.15      6.78 o
   2   9   5      149.30      122.21     11.10 o
   3   9   5      234.14      233.62     16.01 o
   4   9   5       11.21       13.68      4.71 o
   5   9   5       44.97       57.06      9.73 o
  -8  10   5        1.68       -1.42      2.30 o
  -7  10   5       33.69       23.54      3.65 o
  -6  10   5       19.62       24.02      3.99 o
  -5  10   5       70.14       78.06      8.52 o
  -4  10   5       51.36       47.65      3.50 o
  -3  10   5      158.88      168.91      5.84 o
  -2  10   5       74.42       69.97      2.69 o
  -1  10   5      559.13      546.66      8.90 o
   0  10   5      333.76      328.95     10.82 o
   1  10   5      182.01      163.83     12.05 o
   2  10   5       47.38       58.65      7.80 o
   3  10   5      141.14      131.39     12.22 o
   4  10   5        9.77        6.56      3.28 o
   5  10   5        5.79       15.95      5.33 o
  -8  11   5        3.56       -3.20      3.20 o
  -7  11   5       52.99       43.20      4.63 o
  -6  11   5       19.48       12.39      3.89 o
  -5  11   5      201.86      197.21      9.88 o
  -4  11   5       66.20       64.39      4.09 o
  -3  11   5      103.82       95.32      6.24 o
  -2  11   5        4.49        4.15      0.82 o
  -1  11   5      143.15      131.38      4.54 o
   0  11   5      161.94      159.69      7.69 o
   1  11   5       28.43       19.41      4.75 o
   2  11   5        6.21        5.23      2.28 o
   3  11   5       78.35       79.52      9.83 o
   4  11   5       11.84        1.96      2.85 o
   5  11   5       23.59       19.77      5.77 o
  -8  12   5        9.18        9.30      2.65 o
  -7  12   5        1.26        0.81      2.45 o
  -6  12   5       14.83       19.77      3.05 o
  -5  12   5       22.42       25.61      3.34 o
  -4  12   5        2.89        9.23      2.22 o
  -3  12   5       64.14       60.09      3.59 o
  -2  12   5       44.37       44.63      2.41 o
  -1  12   5      231.98      240.73      9.44 o
   0  12   5      280.07      291.21     10.62 o
   1  12   5      331.65      318.15     11.51 o
   2  12   5       31.50       26.55      5.63 o
   3  12   5      123.79      127.78     12.34 o
   4  12   5        8.26        0.36      2.87 o
   5  12   5        4.53        3.71      3.58 o
  -8  13   5        4.29        0.94      3.27 o
  -7  13   5        0.18       -2.13      2.13 o
  -6  13   5       51.42       42.49      5.35 o
  -5  13   5       37.92       38.74      4.61 o
  -4  13   5      839.15      871.40     19.29 o
  -3  13   5       78.50       97.41      6.52 o
  -2  13   5     1205.88     1249.09     18.00 o
  -1  13   5      636.32      639.87     15.99 o
   0  13   5     1255.58     1245.81     22.33 o
   1  13   5     1188.23     1170.84     26.05 o
   2  13   5      451.03      448.47     21.86 o
   3  13   5      152.03      129.46     12.54 o
   4  13   5       58.01       66.36      9.81 o
   5  13   5       41.33       59.93     10.05 o
  -8  14   5        6.32       14.56      4.74 o
  -7  14   5        5.75        2.55      2.68 o
  -6  14   5       54.03       58.43      6.39 o
  -5  14   5       26.43       29.78      6.70 o
  -4  14   5      149.47      159.96      8.52 o
  -3  14   5       70.85       69.93      4.48 o
  -2  14   5      605.61      552.88     14.86 o
  -1  14   5      275.02      261.32     10.27 o
   0  14   5     2085.02     1969.13     49.59 o
   1  14   5      129.90      132.07     10.39 o
   2  14   5       86.60       89.62     10.12 o
   3  14   5       65.35       63.87      9.08 o
   4  14   5       18.47       15.89      5.47 o
  -7  15   5        1.54        8.79      3.13 o
  -6  15   5       14.56       13.80      3.66 o
  -5  15   5       83.14       76.83     10.23 o
  -4  15   5       79.48       66.54      5.62 o
  -3  15   5      186.55      174.18      7.47 o
  -2  15   5      160.43      158.08      8.19 o
  -1  15   5      185.83      179.57      8.76 o
   0  15   5      205.45      205.13     10.75 o
   1  15   5      138.39      138.67      8.17 o
   2  15   5      161.32      164.06     13.61 o
   3  15   5       10.35       15.81      5.19 o
   4  15   5      121.06      154.85     14.72 o
  -7  16   5        7.88        7.29      3.15 o
  -6  16   5       15.98       13.44      5.48 o
  -5  16   5       42.74       43.18      8.08 o
  -4  16   5      121.10      131.35      7.93 o
  -3  16   5      319.37      288.43     11.01 o
  -2  16   5      662.49      630.82     16.37 o
  -1  16   5      272.25      298.96     11.49 o
   0  16   5      203.19      190.44     14.56 o
   1  16   5       56.98       52.52      5.40 o
   2  16   5      113.35      109.16     11.30 o
   3  16   5       36.62       43.43      7.63 o
   4  16   5        0.71       -0.18      3.32 o
  -7  17   5        0.54        3.90      4.19 o
  -6  17   5       78.30      131.99     14.37 o
  -5  17   5        2.84        5.97      4.34 o
  -4  17   5      336.96      346.46     22.22 o
  -3  17   5       62.76       62.42      5.30 o
  -2  17   5      428.46      424.14     13.64 o
  -1  17   5      742.81      685.37     17.57 o
   0  17   5        5.21        6.62      3.19 o
   1  17   5      496.52      447.85     15.03 o
   2  17   5        0.09        1.34      3.99 o
   3  17   5        9.12        8.25      4.15 o
   4  17   5       23.23       27.03      6.77 o
  -7  18   5        7.20        9.74      4.68 o
  -6  18   5       27.75       35.28      7.99 o
  -5  18   5       82.34      108.01     12.38 o
  -4  18   5        0.60       -0.03      2.74 o
  -3  18   5      364.08      372.82     12.80 o
  -2  18   5       88.16       75.90      5.99 o
  -1  18   5      233.04      218.22     10.13 o
   0  18   5       54.66       50.22      5.19 o
   1  18   5      152.92      136.97      8.83 o
   2  18   5       52.62       65.44      9.05 o
   3  18   5       49.91       49.12      8.27 o
  -7  19   5        5.64        2.53      3.11 o
  -6  19   5       11.50        6.15      3.87 o
  -5  19   5       32.54       36.60      7.75 o
  -4  19   5       61.91       57.55      5.61 o
  -3  19   5       18.94       17.19      3.83 o
  -2  19   5       99.30      100.95      6.94 o
  -1  19   5       77.74       77.42      6.27 o
   0  19   5      287.71      277.40     11.96 o
   1  19   5       82.05       78.10      6.95 o
   2  19   5       41.23       32.42      6.74 o
   3  19   5       17.27       17.96      5.73 o
  -7  20   5        6.76        5.68      3.50 o
  -5  20   5       59.14       74.41     10.81 o
  -4  20   5       41.96       35.46      4.71 o
  -3  20   5       34.50       39.90      7.72 o
  -2  20   5      309.44      292.97     11.94 o
  -1  20   5       70.83       80.61      7.44 o
   0  20   5       15.08       24.45      5.59 o
   1  20   5      184.99      180.66     10.12 o
   2  20   5       19.54       16.41      5.39 o
   3  20   5       92.96       79.18     10.69 o
  -5  21   5       23.14       28.99      7.13 o
  -4  21   5       99.99      107.63     12.33 o
  -3  21   5        3.78        4.50      3.94 o
  -2  21   5       68.18       62.34      5.75 o
  -1  21   5       83.31       82.76      6.67 o
   0  21   5      169.07      153.19      9.63 o
   1  21   5        4.16        6.73      2.78 o
   2  21   5       62.08       58.10      8.73 o
   3  21   5      100.24       97.82     12.08 o
  -5  22   5        0.65        1.55      4.53 o
  -4  22   5        7.09        3.21      3.87 o
  -3  22   5       22.91       21.78      6.01 o
  -2  22   5       75.30       69.23      6.11 o
  -1  22   5       35.97       42.45      9.19 o
   0  22   5        3.05        1.98      1.97 o
   1  22   5        8.00       11.67      4.49 o
   2  22   5       15.12       14.10      4.54 o
  -5  23   5        3.72       10.82      6.19 o
  -4  23   5        0.33        6.12      4.32 o
  -3  23   5      161.99      160.41     14.94 o
  -2  23   5        3.10        4.51      2.24 o
  -1  23   5        9.94        6.17      2.23 o
   0  23   5       49.78       55.37      5.93 o
   1  23   5       44.59       46.26      7.98 o
   2  23   5       19.31       21.23      5.75 o
  -4  24   5       29.73       32.43      7.50 o
  -3  24   5        4.09        1.36      3.77 o
  -2  24   5        4.97        2.44      3.91 o
  -1  24   5       31.76       28.30     10.85 o
   0  24   5       78.32       78.27      7.23 o
   1  24   5       71.87       59.83      9.03 o
   2  24   5        7.83        6.29      3.23 o
  -4  25   5        4.20        5.60      4.48 o
  -3  25   5       17.01       21.27      6.19 o
  -2  25   5       20.83       20.92      4.01 o
  -1  25   5       24.85       28.88      4.40 o
   0  25   5        7.89        9.13      3.16 o
   1  25   5       70.81       80.92     10.68 o
  -3  26   5       27.92       26.02      6.92 o
  -2  26   5       48.01       54.64      9.78 o
  -1  26   5       31.18       32.81      4.83 o
   0  26   5       66.25       93.06      7.97 o
   1  26   5       44.51       39.21      7.62 o
  -2  27   5       70.59       79.03     11.28 o
  -1  27   5       37.97       39.27      5.44 o
   0  27   5       17.96       10.68      5.86 o
   1  27   5       11.11       15.67      4.89 o
  -1  28   5       34.01       41.83      7.51 o
   0  28   5      108.11      122.85     12.97 o
  -1  29   5       41.95       52.81      8.33 o
   0  29   5       17.40       27.97      6.90 o
  -8   0   6       14.55       24.93      7.54 o
  -7   0   6       71.41       72.97     10.47 o
  -6   0   6        1.27        2.55      1.93 o
  -5   0   6      166.56      172.39     13.82 o
  -4   0   6        9.60       13.74      4.81 o
  -3   0   6        1.11        0.32      2.13 o
  -2   0   6      181.03      186.39      5.66 o
  -1   0   6        3.71        3.82      1.21 o
   0   0   6        9.71        8.71      3.38 o
   1   0   6       81.59       78.65      8.46 o
   2   0   6      129.36      116.22     10.36 o
   3   0   6       29.07       32.41      5.59 o
   4   0   6        2.34       11.37      3.94 o
  -8   1   6        6.35        0.89      2.96 o
  -7   1   6       17.65       24.76      3.72 o
  -6   1   6        3.42        4.70      2.11 o
  -5   1   6       49.06       54.17      5.92 o
  -4   1   6      151.50      162.60      9.06 o
  -3   1   6      168.43      155.83      6.39 o
  -2   1   6      136.45      126.74      3.65 o
  -1   1   6      213.65      210.95      4.08 o
   0   1   6      691.07      649.82     16.48 o
   1   1   6      127.78      123.83      7.44 o
   2   1   6      137.86      150.34      8.30 o
   3   1   6       40.40       31.93      6.97 o
   4   1   6        2.73        2.63      2.57 o
  -8   2   6        6.35        5.96      2.97 o
  -7   2   6      139.45      130.90      9.55 o
  -6   2   6        4.55        4.52      3.53 o
  -5   2   6      357.71      352.37     10.90 o
  -4   2   6      260.35      246.45     11.17 o
  -3   2   6      123.53      128.82      5.75 o
  -2   2   6      294.50      287.12      5.35 o
  -1   2   6       18.64       18.58      1.16 o
   0   2   6       55.42       50.35      2.96 o
   1   2   6       21.12       20.99      3.44 o
   2   2   6        6.38        5.68      1.84 o
   3   2   6        0.24        0.94      1.50 o
   4   2   6       12.79       14.28      5.47 o
  -8   3   6        0.92        2.78      3.58 o
  -7   3   6       72.64       69.00      7.08 o
  -6   3   6        9.41       11.46      3.26 o
  -5   3   6        1.25        3.46      1.88 o
  -4   3   6       39.29       40.09      3.76 o
  -3   3   6       12.71       14.36      2.19 o
  -2   3   6      295.35      282.65      6.37 o
  -1   3   6      115.38      105.91      2.54 o
   0   3   6      125.47      124.67      4.19 o
   1   3   6      186.75      193.35      7.66 o
   2   3   6      224.66      214.92      8.33 o
   3   3   6      126.72      135.16      6.82 o
   4   3   6       30.85       28.50      4.40 o
   5   3   6       28.00       20.20      6.28 o
  -8   4   6        0.36        1.60      2.84 o
  -7   4   6       29.66       25.71      4.69 o
  -6   4   6        0.36        0.40      1.94 o
  -5   4   6        0.24        1.69      1.70 o
  -4   4   6      199.24      199.81      9.92 o
  -3   4   6      151.72      149.23      6.27 o
  -2   4   6      309.06      290.02      8.24 o
  -1   4   6      260.12      248.07      7.34 o
   0   4   6       17.55       12.02      1.47 o
   1   4   6       73.81       64.88      3.43 o
   2   4   6        3.89        6.08      2.17 o
   3   4   6       66.95       67.07      4.84 o
   4   4   6      147.72      163.78     10.89 o
   5   4   6        1.22        4.22      3.78 o
  -8   5   6       14.55       12.33      5.21 o
  -7   5   6       27.09       23.47      4.26 o
  -6   5   6       22.90       20.75      4.00 o
  -5   5   6       32.27       38.45      3.82 o
  -4   5   6       80.01       77.42      4.65 o
  -3   5   6       14.21       14.28      2.30 o
  -2   5   6      831.08      824.42     13.91 o
  -1   5   6      287.02      289.39      6.08 o
   0   5   6      428.00      419.55      8.00 o
   1   5   6       63.79       62.02      3.71 o
   2   5   6      672.52      656.09     14.55 o
   3   5   6       24.90       22.11      3.01 o
   4   5   6       67.94       71.93      6.84 o
   5   5   6        5.20        6.73      3.87 o
  -8   6   6        4.66        3.03      3.84 o
  -7   6   6       28.68       25.54      4.47 o
  -6   6   6        2.13        0.55      1.85 o
  -5   6   6       45.37       51.23      4.42 o
  -4   6   6       88.36       88.11      5.24 o
  -3   6   6      172.42      171.26      6.82 o
  -2   6   6     1132.70     1086.56     16.37 o
  -1   6   6      118.49      100.82      2.78 o
   0   6   6      695.19      675.77     10.32 o
   1   6   6      165.80      150.10      8.76 o
   2   6   6      251.73      265.27     12.08 o
   3   6   6      164.56      180.11     10.30 o
   4   6   6       15.15       12.33      3.61 o
   5   6   6        6.95       11.20      4.89 o
  -8   7   6       13.04        8.01      3.22 o
  -7   7   6        1.83       -2.66      3.58 o
  -6   7   6       15.75       17.94      2.85 o
  -5   7   6       36.59       38.72      3.76 o
  -4   7   6       84.26       89.95      4.81 o
  -3   7   6      159.67      163.12      6.70 o
  -2   7   6      442.54      446.97     10.43 o
  -1   7   6      101.17       99.84      4.25 o
   0   7   6     1569.08     1549.71     15.84 o
   1   7   6       37.05       34.48      4.52 o
   2   7   6      775.79      789.58     27.55 o
   3   7   6       16.19       20.22      3.75 o
   4   7   6      251.04      241.29     12.44 o
   5   7   6       42.04       33.62      7.60 o
  -8   8   6        3.49        7.68      4.26 o
  -7   8   6       16.72       15.52      2.89 o
  -6   8   6       39.28       42.41      4.35 o
  -5   8   6        7.67        8.98      2.24 o
  -4   8   6       36.79       40.08      3.29 o
  -3   8   6      382.32      392.53     12.74 o
  -2   8   6      729.15      718.77     18.58 o
  -1   8   6      162.96      171.36      6.71 o
   0   8   6     1077.80     1009.58     16.14 o
   1   8   6      105.78      103.56     10.75 o
   2   8   6      123.24      137.04     12.75 o
   3   8   6       20.40       25.29      6.36 o
   4   8   6       30.37       35.40      5.23 o
   5   8   6        9.32       -1.55      4.09 o
  -8   9   6        9.41       10.79      5.31 o
  -7   9   6        3.86        7.80      2.60 o
  -6   9   6        5.98        1.58      2.46 o
  -5   9   6        4.66        3.92      2.57 o
  -4   9   6       11.30       12.14      2.01 o
  -3   9   6       48.85       42.69      4.49 o
  -2   9   6      110.58      113.17      7.13 o
  -1   9   6      316.14      312.84      9.18 o
   0   9   6      180.27      187.96      7.17 o
   1   9   6      120.66      117.35     11.34 o
   2   9   6      269.52      275.12     18.10 o
   3   9   6       14.72       20.79      6.02 o
   4   9   6       88.56       85.80     11.35 o
  -8  10   6       19.78       22.36      6.63 o
  -7  10   6       15.58       16.49      3.19 o
  -6  10   6        1.58       -0.96      1.72 o
  -5  10   6       16.40       22.09      4.19 o
  -4  10   6        0.18        0.92      1.20 o
  -3  10   6       39.71       39.96      4.39 o
  -2  10   6       35.04       31.87      4.55 o
  -1  10   6        5.47        4.14      1.59 o
   0  10   6      280.04      269.60     10.28 o
   1  10   6      148.56      146.76     12.76 o
   2  10   6       82.09       74.99      9.63 o
   3  10   6      108.49      133.39     13.44 o
   4  10   6       13.30       13.37      5.52 o
  -7  11   6        7.37       10.53      3.68 o
  -6  11   6       25.19       23.96      3.46 o
  -5  11   6       23.86       24.57      2.93 o
  -4  11   6       22.14       20.70      5.19 o
  -3  11   6      126.50      127.83      7.70 o
  -2  11   6       28.34       29.00      3.01 o
  -1  11   6      316.09      283.55      9.05 o
   0  11   6       33.56       31.76      3.86 o
   1  11   6      125.02      132.88     12.18 o
   2  11   6       13.11       13.53      4.63 o
   3  11   6       28.11       29.19      6.26 o
   4  11   6        2.93       13.48      5.66 o
  -7  12   6        3.75        1.60      6.64 o
  -6  12   6       30.28       27.49      4.92 o
  -5  12   6       19.36       18.03      3.33 o
  -4  12   6       25.44       27.23      3.90 o
  -3  12   6        8.42       12.57      3.00 o
  -2  12   6      304.97      294.52      9.57 o
  -1  12   6       40.36       30.56      8.86 o
   0  12   6      178.33      156.72      8.22 o
   1  12   6        4.61        9.43      4.78 o
   2  12   6      121.37      101.61     11.25 o
   3  12   6        5.09        7.29      4.81 o
   4  12   6       12.23       14.15      4.62 o
  -7  13   6       35.35       25.53      6.82 o
  -6  13   6       97.66      106.12     12.80 o
  -5  13   6       62.37       63.37      5.79 o
  -4  13   6      204.80      207.14     10.17 o
  -3  13   6      307.70      323.63     12.44 o
  -2  13   6      157.04      166.29      7.22 o
  -1  13   6      442.71      435.86     13.77 o
   0  13   6       36.78       35.95      4.19 o
   1  13   6       68.14       61.59      8.61 o
   2  13   6       91.09       99.54     11.38 o
   3  13   6       20.66       21.14      6.03 o
   4  13   6        2.57        2.74      2.87 o
  -7  14   6       44.42       57.74     10.16 o
  -6  14   6       99.37      126.50     13.84 o
  -5  14   6      229.13      240.12     17.77 o
  -4  14   6      166.99      173.70      9.46 o
  -3  14   6      253.10      269.55     11.49 o
  -2  14   6      183.43      183.38      7.66 o
  -1  14   6       82.18       95.22     10.04 o
   0  14   6      115.20      112.47      7.41 o
   1  14   6       52.30       59.07      8.35 o
   2  14   6      119.52      137.56     13.35 o
   3  14   6       61.99       60.49      9.41 o
  -7  15   6       55.49       74.24     11.08 o
  -6  15   6      122.95       98.15     12.26 o
  -5  15   6      157.25      163.98     15.05 o
  -4  15   6      317.58      313.32     13.00 o
  -3  15   6      147.86      158.57      9.06 o
  -2  15   6      169.09      161.96      8.80 o
  -1  15   6      224.66      217.21     10.08 o
   0  15   6       26.35       37.88      4.54 o
   1  15   6       97.71       98.85     11.12 o
   2  15   6       17.89       22.03      6.02 o
   3  15   6       44.96       42.88      8.05 o
  -6  16   6       44.23       65.66     11.01 o
  -5  16   6       15.63       23.13      6.86 o
  -4  16   6       36.23       42.69      5.11 o
  -3  16   6      132.44      145.00      6.89 o
  -2  16   6       86.84       79.47      6.30 o
  -1  16   6        6.07       12.64      3.12 o
   0  16   6      291.51      290.82     15.71 o
   1  16   6      167.60      166.89     14.19 o
   2  16   6       34.40       31.22      7.02 o
   3  16   6       16.54       14.06      5.23 o
  -6  17   6        1.47        3.97      4.56 o
  -5  17   6      219.17      191.99     16.59 o
  -4  17   6       45.85       51.19      5.56 o
  -3  17   6       40.24       44.06      3.93 o
  -2  17   6       20.84       24.63      3.80 o
  -1  17   6      138.31      137.44      8.48 o
   0  17   6      107.23      101.49      7.46 o
   1  17   6       50.83       55.55      8.39 o
   2  17   6       10.54        5.43      3.33 o
   3  17   6       37.54       38.22      7.91 o
  -5  18   6       13.51       17.86      5.46 o
  -4  18   6       51.92       58.62      5.85 o
  -3  18   6        2.79        0.91      1.44 o
  -2  18   6      195.89      192.21     10.04 o
  -1  18   6       41.25       37.07      5.03 o
   0  18   6        4.69        1.27      2.86 o
   1  18   6       97.75       91.77     10.94 o
   2  18   6        9.83       15.21      5.34 o
  -5  19   6       41.91       39.11      7.73 o
  -4  19   6       62.82       64.42      6.36 o
  -3  19   6      168.19      169.77      7.87 o
  -2  19   6       37.72       52.06      5.62 o
  -1  19   6      232.28      235.49     11.44 o
   0  19   6       10.09        4.65      4.26 o
   1  19   6       18.44       24.42      6.41 o
   2  19   6        2.66        2.16      4.07 o
  -5  20   6       22.13       16.59      5.90 o
  -4  20   6       29.70       36.28      5.10 o
  -3  20   6       32.43       30.75      6.57 o
  -2  20   6       24.16       19.69      3.63 o
  -1  20   6       25.40       33.56      4.46 o
   0  20   6       26.77       28.84      6.37 o
   1  20   6       51.62       48.97      8.08 o
   2  20   6       88.24       94.98     12.03 o
  -5  21   6        0.07       -2.26      3.07 o
  -4  21   6       27.40       22.46      6.20 o
  -3  21   6        0.21       -1.13      3.45 o
  -2  21   6       53.48       53.68      5.76 o
  -1  21   6        1.00       -0.39      2.38 o
   0  21   6       22.64       30.56      4.70 o
   1  21   6       65.00       74.58     10.17 o
   2  21   6        9.59       11.45      5.05 o
  -4  22   6        6.07       19.86      6.96 o
  -3  22   6        4.65        5.71      4.10 o
  -2  22   6       22.42       29.55      4.79 o
  -1  22   6       14.84       11.26      3.53 o
   0  22   6       32.27       34.62      9.40 o
   1  22   6       71.92       75.88     10.33 o
  -4  23   6       14.70       15.47      5.89 o
  -3  23   6       26.80       34.10      7.53 o
  -2  23   6       27.28       22.49      4.10 o
  -1  23   6        4.41        7.71      7.83 o
   0  23   6       24.55       29.10      5.34 o
   1  23   6        6.92        1.84      3.27 o
  -3  24   6       58.95       77.22     11.18 o
  -2  24   6       10.96       14.35      3.90 o
  -1  24   6       43.80       37.96      5.33 o
   0  24   6       34.04       30.47      5.07 o
   1  24   6       19.12       10.06      4.36 o
  -3  25   6       19.39       29.03      7.11 o
  -2  25   6       66.16       83.63     11.59 o
  -1  25   6        1.65        5.44      2.95 o
   0  25   6       16.40       16.90      4.08 o
  -2  26   6       39.24       39.91      8.28 o
  -1  26   6        3.84        2.41      2.50 o
   0  26   6      125.40      152.05     10.66 o
  -1  27   6       35.48       35.50      7.24 o
  -1  28   6       16.32       10.26      4.38 o
  -1  29   6       48.51       38.04      7.28 o
  -7   0   7       14.42       13.89      5.31 o
  -6   0   7        6.66        1.12      3.16 o
  -5   0   7        1.81       -0.02      4.18 o
  -4   0   7      137.82      136.99     12.55 o
  -3   0   7       62.02       68.32      5.35 o
  -2   0   7        1.61        1.38      1.14 o
  -1   0   7       60.54       59.00      8.06 o
   0   0   7       19.53       18.13      4.90 o
   1   0   7       53.70       57.94      8.10 o
   2   0   7       41.30       35.64      6.45 o
   3   0   7       32.10       35.24      6.63 o
  -7   1   7        8.15        2.95      2.96 o
  -6   1   7        7.88        6.48      2.85 o
  -5   1   7       29.56       33.90      5.04 o
  -4   1   7      127.87      134.87      6.77 o
  -3   1   7       38.21       36.19      2.80 o
  -2   1   7       27.95       25.08      2.14 o
  -1   1   7       73.84       78.55      6.34 o
   0   1   7       69.11       53.71      9.21 o
   1   1   7      121.66      127.00      8.25 o
   2   1   7        7.31        6.67      2.83 o
   3   1   7        2.12        2.09      1.94 o
  -8   2   7       11.60        3.54      3.65 o
  -7   2   7        0.44        1.47      3.58 o
  -6   2   7       37.65       34.01      4.85 o
  -5   2   7       83.50       94.91      7.81 o
  -4   2   7        2.03        3.29      3.17 o
  -3   2   7      470.18      461.50      9.43 o
  -2   2   7      204.45      202.12      5.52 o
  -1   2   7       86.52       84.13      5.06 o
   0   2   7      173.28      162.72     11.39 o
   1   2   7      108.18       92.78      7.25 o
   2   2   7       30.84       28.78      4.32 o
   3   2   7       21.42       21.18      4.14 o
  -8   3   7        2.95       -6.32      6.32 o
  -7   3   7        5.03       -0.72      4.42 o
  -6   3   7        6.03        8.36      3.00 o
  -5   3   7       89.24       93.77     13.64 o
  -4   3   7       11.86       13.56      2.43 o
  -3   3   7       49.26       51.00      4.03 o
  -2   3   7       73.31       65.70      3.66 o
  -1   3   7       80.90       77.11      4.90 o
   0   3   7       47.99       44.62      3.69 o
   1   3   7       72.28       66.71      6.04 o
   2   3   7      107.66       87.70      6.98 o
   3   3   7        7.95        6.19      2.16 o
   4   3   7        7.88       16.71      5.24 o
  -7   4   7        1.24        1.77      4.16 o
  -6   4   7       48.02       52.23      9.08 o
  -5   4   7       67.46       77.93      5.71 o
  -4   4   7      117.01      125.59      9.04 o
  -3   4   7       88.28       97.88      5.38 o
  -2   4   7      140.73      130.67      5.81 o
  -1   4   7       26.44       27.93      2.65 o
   0   4   7      290.83      278.80     10.55 o
   1   4   7       99.90       99.12      7.46 o
   2   4   7        7.84        7.27      2.13 o
   3   4   7       24.63       19.92      3.46 o
   4   4   7        8.20        5.44      6.00 o
  -7   5   7       28.89       24.35      4.69 o
  -6   5   7      189.73      198.31     11.56 o
  -5   5   7      121.58      109.97      6.63 o
  -4   5   7      357.56      376.90     18.84 o
  -3   5   7      201.37      186.03      7.47 o
  -2   5   7      270.24      258.20      8.22 o
  -1   5   7       58.40       50.21      3.53 o
   0   5   7      287.68      284.44     10.56 o
   1   5   7      154.99      146.21      9.33 o
   2   5   7        4.16        1.71      1.68 o
   3   5   7        8.05       11.24      3.16 o
   4   5   7        0.33        0.89      1.98 o
  -7   6   7       25.73       26.45      4.86 o
  -6   6   7       87.07       90.12      8.28 o
  -5   6   7      110.62      127.80      8.91 o
  -4   6   7      309.66      334.31     10.55 o
  -3   6   7      223.56      227.07      8.23 o
  -2   6   7      353.53      349.37      9.68 o
  -1   6   7      148.61      141.76      5.86 o
   0   6   7      446.72      412.56     12.43 o
   1   6   7       26.13       23.32      3.89 o
   2   6   7       12.57        7.50      2.76 o
   3   6   7       60.13       45.52      5.74 o
   4   6   7       12.28       16.81      4.29 o
  -7   7   7        0.21       -1.37      5.45 o
  -6   7   7      149.69      151.92     10.41 o
  -5   7   7       38.69       38.60      5.96 o
  -4   7   7      626.11      612.76     17.20 o
  -3   7   7      189.49      199.69      7.81 o
  -2   7   7      260.56      247.55      8.34 o
  -1   7   7      142.66      134.88      5.75 o
   0   7   7       53.54       52.75      3.98 o
   1   7   7        0.76       -0.08      2.04 o
   2   7   7       34.34       34.20      7.15 o
   3   7   7        8.05       11.18      3.09 o
   4   7   7       14.31       13.99      5.53 o
  -7   8   7        0.92       -1.35      2.64 o
  -6   8   7       82.64       88.75      8.23 o
  -5   8   7        5.81        5.77      3.41 o
  -4   8   7      338.04      327.56     12.80 o
  -3   8   7       17.20       15.15      2.97 o
  -2   8   7      378.92      386.56     19.70 o
  -1   8   7      131.47      127.46      7.19 o
   0   8   7      146.10      147.33      6.67 o
   1   8   7        1.40       -0.48      2.07 o
   2   8   7       84.76       80.83      7.31 o
   3   8   7       10.99       17.59      4.01 o
   4   8   7        3.46        5.25      3.35 o
  -7   9   7        1.50        1.43      2.34 o
  -6   9   7       83.19       85.25      7.92 o
  -5   9   7        1.87        6.72      4.32 o
  -4   9   7      140.71      146.98     12.01 o
  -3   9   7       22.83       28.07      3.96 o
  -2   9   7      238.95      239.50     10.45 o
  -1   9   7       39.43       39.55      3.63 o
   0   9   7       99.61       93.20      6.04 o
   1   9   7      165.60      147.98      9.68 o
   2   9   7       87.31       91.36      8.07 o
   3   9   7       19.22       21.16      4.74 o
   4   9   7        3.76       13.38      5.45 o
  -6  10   7       20.66       16.92      7.77 o
  -5  10   7       10.98       11.09      4.54 o
  -4  10   7       22.82       24.68      3.92 o
  -3  10   7       38.93       48.28      4.96 o
  -2  10   7       76.98       71.41      5.90 o
  -1  10   7      127.59      129.65      6.54 o
   0  10   7       10.35        7.86      2.11 o
   1  10   7        9.55        7.55      2.62 o
   2  10   7        1.46        4.85      2.44 o
   3  10   7        8.30       12.42      4.00 o
   4  10   7        2.25        5.59      4.24 o
  -6  11   7       12.15        9.82      5.72 o
  -5  11   7       59.63       64.29      6.32 o
  -4  11   7       10.24        4.66      4.58 o
  -3  11   7       17.69       16.26      3.31 o
  -2  11   7      151.46      147.11      8.48 o
  -1  11   7       21.44       18.15      3.48 o
   0  11   7        6.72        7.04      1.98 o
   1  11   7      245.48      244.68     12.53 o
   2  11   7       35.37       42.41      5.55 o
   3  11   7        5.14        3.37      3.69 o
  -6  12   7       44.39       53.37      6.86 o
  -5  12   7       66.86       65.01      6.20 o
  -4  12   7      123.07      111.12      8.58 o
  -3  12   7       70.37       73.14      9.76 o
  -2  12   7      154.76      146.39      8.61 o
  -1  12   7       41.64       38.24      5.01 o
   0  12   7       90.88       89.13      5.66 o
   1  12   7       73.44       73.54     10.04 o
   2  12   7        1.23        5.39      5.33 o
   3  12   7       11.96       27.76      7.42 o
  -6  13   7      128.30      153.03     15.58 o
  -5  13   7       17.71       12.87      5.20 o
  -4  13   7      181.11      203.42     10.72 o
  -3  13   7       20.60       19.06      3.55 o
  -2  13   7       76.00       76.19      5.25 o
  -1  13   7       31.11       31.71      3.51 o
   0  13   7       39.88       33.96      5.17 o
   1  13   7       75.29       69.80      9.68 o
   2  13   7       78.59       95.80     12.18 o
  -6  14   7       56.59       70.06     10.86 o
  -5  14   7       73.82       74.97      6.80 o
  -4  14   7       76.90       69.28     10.96 o
  -3  14   7       13.13       11.17      3.57 o
  -2  14   7       11.88       11.24      2.38 o
  -1  14   7      150.49      149.90      7.45 o
   0  14   7        0.58        0.58      3.75 o
   1  14   7       43.27       44.28      7.73 o
   2  14   7       48.80       68.17     10.44 o
  -6  15   7       20.50       16.58      5.81 o
  -5  15   7       34.44       40.84      8.15 o
  -4  15   7        6.75       14.09      3.57 o
  -3  15   7        5.67        8.78      2.58 o
  -2  15   7      114.19      125.38      6.87 o
  -1  15   7       32.22       35.15      3.91 o
   0  15   7      166.08      160.14      9.40 o
   1  15   7       17.15       11.44      4.45 o
   2  15   7      113.96      119.79     13.61 o
  -5  16   7        5.71        6.41      3.80 o
  -4  16   7       56.03       54.68      5.91 o
  -3  16   7       19.58       26.20      7.36 o
  -2  16   7       83.68       81.77      5.61 o
  -1  16   7       23.16       29.88      4.30 o
   0  16   7       11.71       10.26      3.02 o
   1  16   7       16.86       16.54      5.29 o
   2  16   7       10.61       12.22      4.76 o
  -5  17   7       21.28       15.25      5.17 o
  -4  17   7       40.94       36.05      5.19 o
  -3  17   7       23.34       32.65      4.82 o
  -2  17   7        3.06        3.72      1.84 o
  -1  17   7       47.64       66.57      6.97 o
   0  17   7       31.47       31.52      4.82 o
   1  17   7       35.63       37.15      7.52 o
  -5  18   7       13.38       15.57      6.24 o
  -4  18   7       13.99       20.69      4.17 o
  -3  18   7        8.13        5.06      2.26 o
  -2  18   7       43.62       53.33      6.91 o
  -1  18   7        0.05       -1.00      1.93 o
   0  18   7       56.14       59.80      6.34 o
   1  18   7       45.00       39.65      8.07 o
  -5  19   7        0.05       -4.89      4.89 o
  -4  19   7        2.46        3.26      2.23 o
  -3  19   7       15.45       13.11      4.45 o
  -2  19   7       26.81       29.02      4.16 o
  -1  19   7        9.79       10.10      3.41 o
   0  19   7       28.79       26.25      4.23 o
   1  19   7       37.79       49.33      9.14 o
  -4  20   7        7.73        9.75      3.26 o
  -3  20   7        5.41       10.57      6.72 o
  -2  20   7        6.95        5.92      2.37 o
  -1  20   7       49.01       56.30      6.37 o
   0  20   7        6.41        1.97      2.39 o
   1  20   7       20.04       19.51      5.89 o
  -4  21   7        1.19        5.22      2.46 o
  -3  21   7       62.10       54.09      6.26 o
  -2  21   7        2.56        0.94      1.96 o
  -1  21   7       91.93      107.57      8.65 o
   0  21   7       27.91       31.51      6.84 o
  -3  22   7       18.62       34.10      5.37 o
  -2  22   7       10.66       17.20      3.82 o
  -1  22   7       45.82       58.77      6.56 o
   0  22   7        6.75        8.50      2.79 o
  -3  23   7       31.72       34.17      5.22 o
  -2  23   7        5.29        4.04      2.32 o
  -1  23   7        5.38        8.92      2.79 o
   0  23   7       20.38       26.31      4.72 o
  -3  24   7       40.11       47.37      8.67 o
  -2  24   7       31.49       38.92      5.51 o
  -1  24   7        5.76        3.30      2.13 o
   0  24   7       25.79       28.72      7.18 o
  -3  25   7        6.24       12.95      5.06 o
  -1  25   7       52.11       47.45      8.34 o
  -3  26   7        2.95        5.76      3.24 o
  -6   0   8        5.54        9.85      5.26 o
  -5   0   8        7.95        6.19      2.57 o
  -4   0   8       34.41       40.76      4.62 o
  -3   0   8       24.71       22.73      5.15 o
  -2   0   8       68.93       75.44      9.08 o
  -1   0   8      142.71      155.42     13.46 o
   0   0   8        0.01        1.94      2.95 o
   1   0   8        0.35       -2.89      3.39 o
   2   0   8       15.76       15.99      5.11 o
   3   0   8        7.74        6.02      4.06 o
  -6   1   8       20.70       31.55      4.47 o
  -5   1   8       37.69       30.19      3.87 o
  -4   1   8       56.42       59.87      3.94 o
  -3   1   8        1.20        1.28      1.96 o
  -2   1   8        2.87        1.55      1.89 o
  -1   1   8        4.25        6.35      1.97 o
   0   1   8       85.39       83.98      7.17 o
   1   1   8       14.72       17.08      3.57 o
   2   1   8        8.71        8.96      3.01 o
   3   1   8        3.72        5.02      2.57 o
  -7   2   8        0.89        0.82      2.97 o
  -6   2   8       29.63       29.14      3.99 o
  -5   2   8       15.43       14.07      2.70 o
  -4   2   8        8.67        7.71      2.34 o
  -3   2   8       14.98       11.98      3.13 o
  -2   2   8       58.04       53.53      5.49 o
  -1   2   8       74.73       74.11      6.73 o
   0   2   8       16.88       19.59      5.04 o
   1   2   8       10.54        6.54      2.68 o
   2   2   8        4.87       13.33      4.13 o
   3   2   8       11.51        7.86      2.72 o
  -7   3   8       11.59        0.44      3.03 o
  -6   3   8        5.33        6.34      2.53 o
  -5   3   8        4.25        4.58      1.84 o
  -4   3   8       19.59       21.33      3.17 o
  -3   3   8       89.11       81.80      5.13 o
  -2   3   8      150.57      144.82      8.88 o
  -1   3   8       62.61       59.16      5.61 o
   0   3   8      160.50      164.99     14.39 o
   1   3   8       81.85       80.19      7.17 o
   2   3   8       42.18       29.23      4.65 o
   3   3   8       24.88       26.76      6.38 o
  -7   4   8       14.22       28.07      7.06 o
  -6   4   8       72.62       79.15     10.85 o
  -5   4   8       23.54       20.67      3.38 o
  -4   4   8      144.42      148.72      7.48 o
  -3   4   8       21.08       22.08      2.90 o
  -2   4   8      204.83      205.21     10.48 o
  -1   4   8      209.53      205.12     10.13 o
   0   4   8       70.66       75.16     10.12 o
   1   4   8      103.46      119.34     12.67 o
   2   4   8        1.93       -0.54      3.69 o
   3   4   8       17.34       11.02      5.14 o
  -7   5   8       54.36       37.44      7.60 o
  -6   5   8       11.64       12.78      3.67 o
  -5   5   8       14.68       22.01      3.43 o
  -4   5   8       68.40       69.82      6.19 o
  -3   5   8       14.50       20.33      2.88 o
  -2   5   8      187.02      168.42      9.45 o
  -1   5   8        6.46        8.30      2.43 o
   0   5   8       31.30       37.58      7.62 o
   1   5   8       59.91       63.97      9.69 o
   2   5   8       15.64       12.24      4.36 o
   3   5   8       56.59       61.52      9.84 o
  -7   6   8       32.28       36.15      7.95 o
  -6   6   8      158.89      152.85     10.63 o
  -5   6   8       82.14       88.19     10.92 o
  -4   6   8       90.37       91.19      5.87 o
  -3   6   8       55.08       55.61      4.43 o
  -2   6   8       22.78       19.29      4.17 o
  -1   6   8      155.96      169.12      9.15 o
   0   6   8       58.01       58.55      9.40 o
   1   6   8       51.93       48.89      8.67 o
   2   6   8       29.78       27.97      6.40 o
   3   6   8        6.49        9.66      4.11 o
  -6   7   8       37.58       44.59      6.04 o
  -5   7   8       25.29       23.94      5.79 o
  -4   7   8      152.25      151.71      9.18 o
  -3   7   8       39.09       37.13      3.78 o
  -2   7   8      226.46      225.07     10.84 o
  -1   7   8       57.48       52.44      5.10 o
   0   7   8        8.17        5.67      4.11 o
   1   7   8       75.56       74.03     10.48 o
   2   7   8        5.69        4.36      3.16 o
   3   7   8       37.15       48.05      9.13 o
  -6   8   8      188.60      205.95     12.55 o
  -5   8   8        8.79        4.01      2.00 o
  -4   8   8      165.75      166.32      9.68 o
  -3   8   8       16.16       32.62      4.47 o
  -2   8   8       63.43       63.64      9.28 o
  -1   8   8       52.66       65.77      9.37 o
   0   8   8        5.16        5.85      3.73 o
   1   8   8       12.63       20.85      5.58 o
   2   8   8       25.73       33.47      5.93 o
  -6   9   8        9.33        6.50      7.32 o
  -5   9   8        8.84       12.51      4.78 o
  -4   9   8       10.33       11.45      3.80 o
  -3   9   8        3.54        3.56      1.97 o
  -2   9   8        7.08        7.19      2.45 o
  -1   9   8       25.76       25.00      6.50 o
   0   9   8       43.27       47.52      8.44 o
   1   9   8       35.75       31.81      5.09 o
   2   9   8       16.67        7.88      3.29 o
  -6  10   8        3.88        5.83      4.22 o
  -5  10   8        4.98       -0.77      3.54 o
  -4  10   8        6.46        4.63      2.29 o
  -3  10   8        8.94        8.97      3.04 o
  -2  10   8       69.13       63.68      5.86 o
  -1  10   8       15.16       15.34      5.96 o
   0  10   8       10.93       13.12      3.89 o
   1  10   8       59.12       63.75      7.22 o
   2  10   8       35.38       30.66      6.59 o
  -6  11   8        4.48        2.82      2.68 o
  -5  11   8        5.22        1.73      2.08 o
  -4  11   8        1.00        1.58      4.69 o
  -3  11   8        4.51        7.04      3.69 o
  -2  11   8       20.82       29.17      4.15 o
  -1  11   8       96.99       91.63     11.32 o
   0  11   8       34.69       40.70      5.76 o
   1  11   8       45.46       47.87     13.49 o
   2  11   8       53.04       54.74      9.45 o
  -6  12   8       10.61        8.32      4.61 o
  -5  12   8       11.03       11.75      2.98 o
  -4  12   8       22.21       22.93      4.08 o
  -3  12   8        6.67        4.23      3.60 o
  -2  12   8       76.27       84.77      6.79 o
  -1  12   8        6.78       13.76      5.53 o
   0  12   8       68.56       77.30      7.56 o
   1  12   8       13.92       15.79      3.93 o
  -6  13   8        3.30        5.08      4.20 o
  -5  13   8        3.97       15.73      7.30 o
  -4  13   8       28.81       36.62      5.02 o
  -3  13   8       26.59       27.10      4.41 o
  -2  13   8       96.45       92.96      9.02 o
  -1  13   8       22.23       26.85      4.50 o
   0  13   8        5.62       10.07      3.42 o
   1  13   8       97.03      104.83      9.09 o
  -5  14   8       10.14       12.35      3.31 o
  -4  14   8       27.11       41.93      5.38 o
  -3  14   8        2.73       10.76      5.80 o
  -2  14   8      103.78      116.54     12.39 o
  -1  14   8       26.95       25.68      4.67 o
   0  14   8      383.72      416.58     17.55 o
   1  14   8        7.29        3.27      2.41 o
  -5  15   8        0.85       -0.25      3.91 o
  -4  15   8        2.16        3.16      2.31 o
  -3  15   8       64.34       61.20      6.34 o
  -2  15   8        5.32        6.73      2.98 o
  -1  15   8       11.36       12.87      3.71 o
   0  15   8       17.80       20.01      4.35 o
  -5  16   8        7.55        4.73      4.67 o
  -4  16   8        0.84        1.37      2.11 o
  -3  16   8        5.95        8.58      4.48 o
  -2  16   8       36.76       44.04      6.19 o
  -1  16   8       79.60      102.56      6.78 o
   0  16   8      100.37      107.07      9.18 o
  -5  17   8       12.89       13.81      5.42 o
  -4  17   8       15.25       19.84      4.27 o
  -3  17   8        7.33        8.74      2.86 o
  -2  17   8        3.53        0.03      1.78 o
  -1  17   8       30.78       38.81      4.50 o
   0  17   8       14.27       16.09      4.51 o
  -4  18   8       21.79       15.80      4.29 o
  -3  18   8       20.93       20.20      3.95 o
  -2  18   8       18.73       19.87      3.43 o
  -1  18   8       57.16       51.66      5.45 o
   0  18   8        0.10        2.68      3.00 o
  -4  19   8        5.00        4.77      2.23 o
  -3  19   8        1.00        1.02      8.74 o
  -2  19   8       12.55       11.29      2.80 o
  -1  19   8       26.83       22.64      3.35 o
  -4  20   8        3.25        4.60      2.43 o
  -3  20   8       11.55       14.16      3.57 o
  -2  20   8       26.82       28.04      3.81 o
  -1  20   8       47.57       39.51      5.45 o
  -4  21   8        0.07        3.13      3.12 o
  -3  21   8        1.29        1.74      6.48 o
  -2  21   8        2.54       -2.41      2.41 o
  -1  21   8        1.31        2.84      2.17 o
  -3  22   8        4.70       11.72      4.92 o
  -2  22   8        0.81        0.35      1.76 o
  -1  22   8        4.83        2.50      3.26 o
  -2  23   8        8.29       19.16      5.58 o
  -7   0   9        4.15        1.61      2.34 o
  -5   0   9       54.10       50.83      8.95 o
  -4   0   9        0.26        0.40      4.09 o
  -3   0   9        0.67       -1.77      3.16 o
  -2   0   9       21.95       24.42      5.78 o
  -1   0   9        0.89       -0.64      3.80 o
   0   0   9       22.59       13.82      4.70 o
   1   0   9        0.85        0.35      3.00 o
   2   0   9        1.72       -1.57      4.47 o
  -5   1   9        8.93       15.67      4.03 o
  -4   1   9       12.37       10.94      5.77 o
  -3   1   9       37.50       41.31     14.23 o
  -2   1   9       18.84       17.51      4.15 o
  -1   1   9       16.29       15.59      3.34 o
   0   1   9        0.47        2.25      2.17 o
   1   1   9        3.42        5.45      5.37 o
   2   1   9        5.93        8.04      4.60 o
  -5   2   9       17.50       17.37      4.35 o
  -4   2   9       50.34       49.95      5.99 o
  -3   2   9        9.54        7.56      2.39 o
  -2   2   9       37.36       39.82      5.36 o
  -1   2   9       51.79       67.04      9.82 o
   0   2   9        9.73        7.50      4.48 o
   1   2   9       43.68       50.44      8.72 o
  -6   3   9       21.23        9.17      4.07 o
  -5   3   9       13.54       13.89      3.76 o
  -4   3   9        2.40        1.91      2.56 o
  -3   3   9        8.02        4.05      2.27 o
  -2   3   9       10.40        9.47      2.62 o
  -1   3   9       58.09       87.34     11.37 o
   0   3   9       26.79       31.71      7.19 o
   1   3   9       23.04       21.03      6.25 o
  -6   4   9       10.81       15.24      5.14 o
  -5   4   9        0.19        1.42      2.79 o
  -4   4   9       12.10        4.47      2.37 o
  -3   4   9       48.04       42.87      5.37 o
  -2   4   9       17.64       24.24      4.03 o
  -1   4   9       26.33       30.50      6.85 o
   0   4   9       27.28       24.35      6.22 o
   1   4   9        8.60        4.79      3.47 o
  -6   5   9       60.42       61.43      9.22 o
  -5   5   9       12.20       17.17      4.29 o
  -4   5   9       30.46       44.16     10.44 o
  -3   5   9       58.81       69.52      6.94 o
  -2   5   9       25.85       27.15      6.60 o
  -1   5   9       51.59       56.42      9.31 o
   0   5   9       21.88       29.65      7.35 o
   1   5   9        7.10        2.42      3.20 o
  -6   6   9        7.64        7.76      4.40 o
  -5   6   9        4.08        0.40      3.74 o
  -4   6   9       18.64       19.89      6.24 o
  -3   6   9       27.58       32.70      6.74 o
  -2   6   9       32.21       43.37      5.56 o
  -1   6   9       62.96       73.08     10.83 o
   0   6   9       45.00       56.17      9.57 o
   1   6   9       39.57       45.00      8.68 o
  -6   7   9       53.03       46.83      8.24 o
  -5   7   9        3.68       14.16      5.47 o
  -4   7   9       76.80      101.26     12.02 o
  -3   7   9       26.19       34.08      5.10 o
  -2   7   9        8.05       10.07      2.81 o
  -1   7   9       27.54       44.30      8.53 o
   0   7   9       32.34       36.87      7.84 o
  -6   8   9       11.97       12.95      5.60 o
  -5   8   9        5.25        7.59      3.28 o
  -4   8   9       14.90       14.52      5.39 o
  -3   8   9       17.18       10.83      4.46 o
  -2   8   9        1.60        5.25      4.29 o
  -1   8   9      135.41      160.89     15.56 o
   0   8   9        6.92       10.54      4.88 o
  -6   9   9        9.57       16.49      5.63 o
  -5   9   9       10.89        6.38      3.65 o
  -4   9   9       29.93       30.46      7.01 o
  -3   9   9       20.16       17.49      5.50 o
  -2   9   9       11.11       18.05      5.61 o
  -1   9   9       12.57       12.73      5.08 o
   0   9   9        9.57       11.86      4.64 o
  -6  10   9       10.63        3.99      4.01 o
  -5  10   9        3.24        2.23      3.21 o
  -4  10   9        3.85        5.11      4.37 o
  -3  10   9       24.13       28.33      6.82 o
  -2  10   9       31.99       38.72      8.04 o
  -1  10   9        0.16        2.91      4.04 o
   0  10   9       36.35       42.58      8.65 o
  -5  11   9       10.65        4.57      3.28 o
  -4  11   9        2.21        2.96      3.21 o
  -3  11   9        1.62        1.75      2.88 o
  -2  11   9       20.37       19.06      6.20 o
  -1  11   9        3.88        7.20      4.17 o
  -5  12   9        2.79        3.43      5.22 o
  -4  12   9        2.63        8.32      5.59 o
  -3  12   9        2.72       -1.46      4.12 o
  -2  12   9       10.74       10.41      4.30 o
  -1  12   9       28.46       35.30      7.76 o
  -5  13   9        0.92        0.22      7.52 o
  -4  13   9        4.51        1.71      2.17 o
  -3  13   9        2.04        1.07      3.31 o
  -2  13   9       60.67       60.04     10.04 o
  -5  14   9       19.82       23.38      5.42 o
  -4  14   9       22.91       37.94      5.64 o
  -3  14   9        3.70       11.10      5.60 o
  -2  14   9       14.18       12.95      4.82 o
  -4  15   9       19.61       21.14      4.18 o
  -3  15   9       45.56       51.30      9.35 o
  -4  16   9        2.03        4.89      2.72 o
  -3  16   9       51.84       72.85     10.87 o
  -4  17   9        0.75        2.81      6.75 o
  -4   0  10       11.27        9.24      4.25 o
  -3   0  10       28.08       38.83      7.95 o
  -2   0  10        0.51       -1.83      2.79 o
  -4   1  10        2.29       -2.09      2.53 o
  -3   1  10       24.90       28.10      4.93 o
  -2   1  10       26.94       61.14      9.34 o
  -4   2  10        0.78       -1.00      2.66 o
  -3   2  10       83.19       99.10      8.43 o
  -2   2  10        1.60       -4.36      4.36 o
  -4   3  10        4.99        6.08      2.86 o
  -3   3  10       86.03       98.26      8.53 o
  -2   3  10       10.72       19.54      5.23 o
  -4   4  10       27.38       32.72      6.92 o
  -3   4  10      135.13      144.59     10.28 o
  -4   5  10       15.89       23.71      4.76 o
  -3   5  10       15.95       23.71      4.52 o
  -3   6  10       36.56       46.23      7.97 o
 
